# Supplementary material for: The subcortical and neurochemical organization of the ventral and dorsal attention networks
Source: Commun Biol. 2022 Dec 7;5:1343. doi: 10.1038/s42003-022-04281-0 (PMC9729227; doi:10.1038/s42003-022-04281-0)
Supplement: Supplementary file 4 — Supplementary Data 1 [file 42003_2022_4281_MOESM4_ESM.xlsx]

## Sheet: Sheet1
Structural connectivity (Figure 4a)							Functional connectivity (Figure 4b)
VAN (volumes, cm3)			DAN (volumes, cm3)				VAN (Pearson's correlation)			DAN (Pearson's correlation)
Left hemisphere	Right hemisphere		Left hemisphere	Right hemisphere			Left hemisphere	Right hemisphere		Left hemisphere	Right hemisphere
22.264	22.848		36.464	33.136			0.212114	0.21583		0.185427	0.176062
19.664	23.32		26.424	35.024			0.177162	0.18304		0.249008	0.226292
20.432	22.856		39.536	36.448			0.18401	0.199744		0.247955	0.259434
17.144	16.36		29.84	30.424			0.180385	0.168271		0.195572	0.214739
16.216	14.56		30.488	33.168			0.288503	0.270884		0.316229	0.303881
10.216	17.68		28.592	27.528			0.172732	0.188293		0.242365	0.246031
21	28.68		32.872	36.864			0.245824	0.224847		0.289399	0.269571
18.592	16.2		31.032	35.696			0.190785	0.162366		0.256015	0.230911
18.712	26.432		28.976	27.112			0.242634	0.218776		0.356404	0.33926
15.704	15.064		28.784	29.88			0.236443	0.22274		0.281376	0.270072
14.312	15.872		29.016	36.392			0.354741	0.357434		0.38055	0.37054
24.96	29.968		27.904	37.92			0.141475	0.141407		0.178177	0.170732
15.184	19.36		32.832	32.744			0.234643	0.239421		0.31439	0.318533
17.488	19.416		32.768	34.08			0.187546	0.205356		0.220691	0.203757
15.608	14.664		23.568	34.608			0.17068	0.177357		0.156256	0.150718
14.736	12.968		28.824	27.64			0.205587	0.193861		0.179024	0.170487
13.88	16.872		29.024	29.28			0.159989	0.162354		0.24354	0.239377
14.144	20.496		37.496	37.768			0.156905	0.162118		0.18077	0.161016
16.664	31.832		39.936	49.328			0.275525	0.268593		0.341458	0.345427
14.944	21.12		27.504	30.024			0.189713	0.168503		0.263829	0.259689
17	21.12		29.072	35.16			0.170118	0.166645		0.327349	0.28706
23.216	16.36		29.28	41.224			0.190589	0.224677		0.25479	0.222203
15.912	16.96		34.208	28.64			0.241702	0.253118		0.355523	0.359709
20.416	18.816		28.776	40.824			0.211617	0.187379		0.207925	0.195765
14.672	20.064		31.992	29.8			0.152588	0.149202		0.240926	0.223761
12.288	16.488		30.016	38.344			0.212461	0.191361		0.298763	0.307493
12.976	20.856		30.984	40.752			0.184739	0.184556		0.190432	0.181692
9.272	15.08		24.416	32.656			0.206716	0.208123		0.267576	0.263565
14.8	17.88		28.416	29.6			0.242476	0.238769		0.242925	0.240741
13.36	17.488		31.016	37.528			0.232063	0.219602		0.265063	0.251683
22.152	22.552		27.696	35.232			0.216374	0.214953		0.248992	0.244304
23.04	22.856		27.76	33.12			0.159273	0.156635		0.21046	0.220828
12.936	12.456		21.808	34.416			0.139532	0.140525		0.211853	0.207862
11.048	14.72		25.504	36.76			0.232646	0.224979		0.282389	0.248713
16.448	10.2		28.72	40.376			0.180561	0.177533		0.226611	0.232807
15.016	16.112		28.992	38.008			0.147003	0.147024		0.194824	0.194007
18.872	19.44		32.928	41.416			0.199181	0.189991		0.249571	0.247332
16.848	15.944		29.048	26.376			0.193044	0.179171		0.283832	0.278429
19.544	23.304		38.584	34.752			0.22553	0.211591		0.357201	0.34429
15.36	17.936		26.632	21.088			0.179826	0.174418		0.178595	0.164679
19.328	24.416		34.088	36.152			0.150156	0.146607		0.161817	0.151953
18.16	18.408		32.528	28.128			0.195092	0.202171		0.293413	0.255594
14.552	19.864		33.856	34.6			0.16443	0.180205		0.201181	0.217869
19.752	26.28		29.912	31.576			0.180636	0.175387		0.277519	0.270353
19.848	17.728		31.888	27.088			0.1623	0.145064		0.254259	0.228442
18.704	18.224		31.88	34.68			0.213618	0.21305		0.299976	0.28243
25.424	20.328		30.92	29.4			0.152627	0.150224		0.238127	0.229574
22.288	22.528		33.912	38.768			0.198891	0.178295		0.319501	0.289277
14.256	20.352		33.384	40.712			0.183586	0.170175		0.235459	0.235677
17.48	22.96		28.992	29.584			0.132584	0.134769		0.145016	0.13881
18.232	21.056		30.784	28.568			0.206755	0.190419		0.20561	0.185805
15.288	12.608		25.008	34.08			0.299034	0.287719		0.307322	0.307198
16.656	17.544		28.256	26.312			0.228404	0.22113		0.274276	0.281524
17.264	20.064		28.808	32.736			0.214057	0.2081		0.295865	0.320042
23.896	26.424		42.824	42.416			0.198311	0.20776		0.188028	0.177083
14.304	13.352		25.304	33.632			0.241499	0.221348		0.327839	0.311187
13.168	17.28		29.448	28.328			0.151004	0.1493		0.244304	0.257114
12.456	17.832		28.032	35.512			0.140217	0.141102		0.204498	0.195669
25.952	20.632		34.064	26.296			0.152371	0.169323		0.215157	0.219182
12.28	14.368		24.36	24.888			0.179782	0.180068		0.238191	0.247352
20.824	22.592		26.224	30.88			0.261543	0.281384		0.289978	0.307838
22.256	27.104		33.216	45.856			0.137057	0.154809		0.186887	0.181504
16.608	20.168		32.976	40.568			0.223799	0.236608		0.240165	0.237591
13.44	20.72		31.64	35.592			0.171892	0.187689		0.246177	0.234934
19.168	16.096		31.384	32.544			0.155528	0.153387		0.22471	0.204725
20.48	16.584		35.216	37.784			0.17048	0.172084		0.253166	0.249305
27.944	18.488		37.2	32.168			0.230242	0.222107		0.337587	0.333248
19.24	19.464		25.144	29.984			0.160705	0.181705		0.210686	0.192111
16.472	19.92		31.448	38.128			0.133815	0.138796		0.190075	0.180224
16.312	16.152		31.12	31.04			0.187792	0.190849		0.226914	0.203629
17	17.808		31.32	34.008			0.155655	0.159236		0.209877	0.204002
19.392	27.936		33.08	33.36			0.159318	0.158851		0.225337	0.218159
15.792	19.248		34.472	30.496			0.243486	0.234149		0.219033	0.218077
14.792	23.216		31.8	30.848			0.193571	0.185351		0.272782	0.260895
14.744	14.608		24.704	23.328			0.132065	0.133526		0.259374	0.257889
16.808	18.264		32.376	40.496			0.173769	0.187711		0.24618	0.239928
15.04	15.096		29.408	29.416			0.151278	0.156309		0.183541	0.174925
20.192	15.504		28.048	37.36			0.165198	0.166363		0.226843	0.220725
16.56	17.336		29.904	36.56			0.288484	0.292512		0.309661	0.299804
16.824	17.128		28.912	41.112			0.250736	0.244679		0.267161	0.244681
20.136	20.904		29	36.272			0.200304	0.192298		0.277802	0.290876
15.584	22.92		27.16	28.576			0.156268	0.15108		0.239927	0.238369
16.24	22.12		33	36.104			0.228558	0.23243		0.29267	0.256541
15.656	22.224		30.88	32.256			0.207326	0.207633		0.281016	0.272631
18.808	26.104		36.208	29.504			0.217666	0.217417		0.206222	0.212476
15.28	20.6		28.848	31.376			0.175532	0.192154		0.238324	0.258724
11.752	13.848		35.896	37.48			0.174512	0.150187		0.20708	0.214059
14.88	20.624		30.032	31.392			0.176687	0.183354		0.217613	0.212598
20.544	15.408		26.512	35.032			0.25222	0.252929		0.253835	0.23381
22.152	17.68		32.208	36.472			0.134704	0.13372		0.178185	0.181278
22.408	17.216		23.928	31.352			0.155084	0.15726		0.270709	0.265224
24.984	17.216		28.656	36.232			0.278717	0.243116		0.290398	0.272343
25.968	18.856		24.952	31.52			0.170174	0.165739		0.214797	0.217428
19.944	20.72		36.432	43.984			0.167728	0.169317		0.224381	0.235329
17.008	24.072		33.368	33.912			0.273857	0.266847		0.311942	0.290548
13.856	13.24		21.408	29.256			0.155925	0.156172		0.193639	0.185155
16.888	15.208		26.904	33.984			0.171693	0.183807		0.209929	0.215764
16.728	18.272		29.904	38.112			0.259038	0.28431		0.269421	0.269048
13.992	18.528		25.288	34.464			0.216165	0.214607		0.253932	0.256753
17.032	23.704		31.16	36.672			0.197749	0.178034		0.321655	0.306035
15.848	16.088		37.704	37.264			0.195106	0.192062		0.336105	0.335707
16.736	25.416		25.72	29.432			0.194607	0.197356		0.22814	0.224826
16.008	13.816		27.168	38.072			0.161174	0.146317		0.203855	0.212058
13.296	17.096		31.536	35.016			0.135073	0.140925		0.189245	0.188182
16.24	19.264		30.224	33.784			0.254445	0.265071		0.228938	0.205636
19.36	22.808		33.024	43.864			0.180546	0.164694		0.186371	0.199046
16.736	21.44		29.184	36.32			0.245915	0.221356		0.279195	0.277082
17.24	23.6		36.88	48.696			0.189557	0.174099		0.185729	0.190827
19.056	17.92		28.64	27.544			0.145903	0.142928		0.177391	0.191662
23.984	26.688		34.816	35.096			0.140348	0.163857		0.190914	0.190452
23.896	19.504		36.912	40.24
17.368	15.896		32.592	35.424
19.496	18.632		30.864	34.512
10.96	14.208		27.304	32.72
10.512	15.352		27.592	26.496
20.352	15.808		27.32	32.36
15.704	15.4		36.128	24.704
17.88	15.032		29.08	33.496
17.04	19.256		27.472	43
19.696	18.592		30.08	33.48
14.984	19.568		32.936	32.048
16.848	18.216		22.192	26.88
14.68	15.04		25.336	29.4
18.392	20.712		29.576	30.944
14.776	22.56		29.576	36.648
17.8	17.456		31.696	27.624
16.36	16.456		30.984	29.768
20.952	19.056		36.792	40.072
16.288	18.032		26.376	34.696
22.72	22.912		29.832	38.576
19.192	20.984		28.952	31.048
25.296	23.848		36.56	32.16
20.704	20.56		31.592	38.544
19.608	18.832		28.88	20.84
18.112	18.864		28.984	30.504
16.848	19.056		27.48	24.328
16.304	18.216		35.904	31.384
22.872	21.28		40.456	37.256
19.68	21.096		26.352	27.152
17.368	12.272		29.336	26.84
18.592	14.208		29.576	28.056
20.008	17.976		41.744	41.504
18.424	17.64		25.72	23.88
24.784	20.984		29.688	37
13.536	13.2		27.216	30.76
18.536	14.744		25.12	29.704
19.736	18.56		26	35.976
11.352	16.728		31.592	32.704
16.048	13.688		26.736	32.688
15.704	20.512		31.472	29.192
15.968	28.68		31.256	35.48
13.864	17.088		32.344	37.368
16.168	14.752		33.136	35.144
18.832	19.232		31.744	35.816
15.408	17.352		26.568	30.824
19.032	17.424		34.312	34.216
19.344	14.92		32.296	25.816
15.96	24.248		30.872	31.312
18.432	20.096		31.944	29.528
13.912	20.4		31.048	30.648
13.696	16.272		26.76	32.168
20.648	18.072		31.624	36.848
20.208	30.432		36.568	40.072
21.6	36.632		40.24	48.328
18.312	21.312		29.72	35.608
15.184	18.192		35.248	33.824
21.344	24.08		27.056	35.352
18.016	15.368		31.224	30.504
23.656	24.04		33.872	34.192
17.72	18.704		36.216	34.184
22.64	23.112		40.408	39.4
14.104	18.672		23.904	29.352
18.248	19.56		32.968	33.032
18.248	20.072		30.56	33.248
12.456	16.696		29.904	30.672
23.288	16.984		30.256	32.048
16.032	19.944		32.264	31.824
