# Supplementary material for: The subcortical and neurochemical organization of the ventral and dorsal attention networks
Source: Commun Biol. 2022 Dec 7;5:1343. doi: 10.1038/s42003-022-04281-0 (PMC9729227; doi:10.1038/s42003-022-04281-0)
Supplement: Supplementary file 5 — Supplementary Data 2 [file 42003_2022_4281_MOESM5_ESM.xlsx]

## Sheet: Sheet1
Spearman's correlation neurotransmitter maps (Figure 6a)
VAN																																								DAN
5HT1a_cumi_hc8_beliveau	5HT1a_way_hc36_savli	5HT1b_az_hc36_beliveau	5HT1b_p943_hc22_savli	5HT1b_p943_hc65_gallezot	5HT2a_alt_hc19_savli	5HT2a_cimbi_hc29_beliveau	5HT2a_mdl_hc3_talbot	5HT4_sb20_hc59_beliveau	5HT6_gsk_hc30_radnakrishnan	5HTT_dasb_hc30_savli	5HTT_dasb_hc100_beliveau	5HTT_madam_hc10_fazio	A4B2_flubatine_hc30_hillmer	CB1_FMPEPd2_hc22_laurikainen	CB1_omar_hc77_normandin	D1_SCH23390_hc13_kaller	D2_fallypride_hc49_jaworska	D2_flb457_hc37_smith	D2_flb457_hc55_sandiego	D2_raclopride_hc7_alakurtti	DAT_fepe2i_hc6_sasaki	DAT_fpcit_hc174_dukart_spect	FDOPA_fluorodopa_hc12_gomez	GABAa_flumazenil_hc6_dukart	GABAa-bz_flumazenil_hc16_norgaard	H3_cban_hc8_gallezot	M1_lsn_hc24_naganawa	mGluR5_abp_hc22_rosaneto	mGluR5_abp_hc28_dubois	mGluR5_abp_hc73_smart	MU_carfentanil_hc39_turtonen	MU_carfentanil_hc204_kantonen	NAT_MRB_hc10_hesse	NAT_MRB_hc77_ding	VAChT_feobv_hc4_tuominen	VAChT_feobv_hc5_bedard_sum	VAChT_feobv_hc18_aghourian_sum			5HT1a_cumi_hc8_beliveau	5HT1a_way_hc36_savli	5HT1b_az_hc36_beliveau	5HT1b_p943_hc22_savli	5HT1b_p943_hc65_gallezot	5HT2a_alt_hc19_savli	5HT2a_cimbi_hc29_beliveau	5HT2a_mdl_hc3_talbot	5HT4_sb20_hc59_beliveau	5HT6_gsk_hc30_radnakrishnan
-0.152573	-0.285565	-0.134947	-0.186966	-0.155273	-0.273706	-0.243695	-0.277016	-0.0625955	-0.185455	-0.0287531	0.0771087	0.0270813	0.144311	-0.26441	-0.277245	-0.154736	-0.15458	-0.126775	-0.128003	-0.0235338	0.171341	0.126529	-0.0457855	-0.340251	-0.296342	-0.296499	-0.235568	-0.148308	-0.273109	-0.268249	-0.290652	-0.298784	0.0425394	-0.0333944	0.02379	-0.0326108	-0.106941			-0.146542	-0.292881	-0.145371	-0.170866	-0.176654	-0.277465	-0.254346	-0.329401	-0.0704757	-0.196912
-0.190155	-0.296184	-0.14146	-0.215525	-0.205759	-0.298578	-0.254099	-0.322496	-0.0734866	-0.266244	0.00585281	0.0501098	0.0337607	0.123592	-0.301152	-0.286443	-0.221467	-0.164679	-0.159657	-0.163234	-0.122173	0.0816364	0.0569414	-0.0869946	-0.386474	-0.355392	-0.291959	-0.290403	-0.182212	-0.294856	-0.322238	-0.312039	-0.323417	0.0205123	-0.0309619	-0.0401687	-0.0852798	-0.119284			-0.182934	-0.26256	-0.155756	-0.181662	-0.198234	-0.242535	-0.256502	-0.298332	-0.106998	-0.226711
-0.186145	-0.293947	-0.147504	-0.211262	-0.235005	-0.306926	-0.283126	-0.346496	-0.0452036	-0.274265	0.0709085	0.128071	0.0428171	0.123373	-0.322609	-0.306988	-0.197279	-0.121331	-0.13118	-0.125238	-0.0464522	0.151579	0.178657	-0.0555212	-0.398686	-0.3577	-0.277798	-0.291973	-0.217886	-0.323683	-0.321263	-0.316453	-0.336814	-0.0383486	-0.114142	0.00545829	-0.0346873	-0.120838			-0.150735	-0.297242	-0.160393	-0.211099	-0.242205	-0.293255	-0.266009	-0.374423	-0.0755763	-0.293384
-0.192312	-0.283553	-0.190667	-0.248551	-0.222385	-0.311169	-0.314708	-0.341252	-0.111808	-0.30281	0.0270756	0.089466	0.0574106	0.212066	-0.293261	-0.281827	-0.219294	-0.183832	-0.158796	-0.175232	-0.162121	0.0547422	0.0751936	-0.0711143	-0.335338	-0.302184	-0.293	-0.327874	-0.182793	-0.281765	-0.342005	-0.299268	-0.28059	0.027465	-0.000315628	0.0436206	-0.000304486	-0.0781654			-0.216163	-0.303707	-0.219654	-0.233842	-0.242992	-0.30756	-0.332838	-0.361541	-0.124635	-0.256694
-0.148599	-0.202083	-0.0405497	-0.132492	-0.126849	-0.251095	-0.23164	-0.290116	0.0238125	-0.235576	0.104818	0.145326	0.121142	0.0948504	-0.343289	-0.340009	-0.154889	-0.0547083	-0.0766537	-0.0783753	-0.00475863	0.150732	0.176203	-0.0985062	-0.403185	-0.373607	-0.265795	-0.197846	-0.146009	-0.280957	-0.263334	-0.354271	-0.367279	-0.0195719	-0.0737004	-0.0489247	-0.0927041	-0.128731			-0.131886	-0.248741	-0.0400784	-0.141053	-0.149733	-0.261764	-0.207182	-0.343821	0.0108987	-0.215085
-0.147306	-0.289099	-0.187036	-0.265216	-0.207216	-0.265726	-0.265479	-0.298694	-0.121301	-0.23341	-0.0609211	0.0479146	0.013588	0.137893	-0.288294	-0.290361	-0.196882	-0.191963	-0.168505	-0.169365	-0.0867869	0.0918484	0.0863468	-0.0812689	-0.335934	-0.287892	-0.327267	-0.278903	-0.15595	-0.271625	-0.29735	-0.308666	-0.303801	0.028146	-0.0322229	-0.0159227	-0.0630651	-0.139051			-0.173327	-0.309852	-0.176178	-0.217939	-0.214313	-0.290963	-0.257434	-0.322165	-0.122215	-0.231635
-0.0943597	-0.198377	-0.0626959	-0.201402	-0.120468	-0.194995	-0.181484	-0.234064	-0.0058753	-0.159017	0.0399443	0.112347	0.0475161	0.0313379	-0.352769	-0.376612	-0.139063	-0.0450253	-0.0584629	-0.0349156	0.0626802	0.178982	0.202973	-0.143461	-0.392019	-0.342637	-0.308006	-0.141683	-0.13356	-0.266806	-0.20702	-0.37085	-0.397691	-0.0278121	-0.105111	-0.082194	-0.13254	-0.178975			-0.111874	-0.220037	-0.0592817	-0.17183	-0.123308	-0.206224	-0.163484	-0.258236	-0.0132679	-0.136762
-0.221967	-0.306113	-0.17362	-0.255393	-0.19614	-0.322049	-0.283494	-0.301933	-0.0980695	-0.228314	0.0107701	0.0823911	0.0536176	0.159869	-0.268826	-0.234423	-0.169687	-0.162577	-0.138981	-0.138886	-0.0923396	0.154975	0.145892	-0.0267931	-0.332582	-0.274498	-0.268377	-0.284655	-0.178085	-0.274769	-0.297848	-0.259431	-0.264069	0.0104822	-0.0505639	0.0466986	0.00247482	-0.0641057			-0.209456	-0.312376	-0.175196	-0.234827	-0.199589	-0.303481	-0.277074	-0.339636	-0.105057	-0.217699
-0.134651	-0.231426	-0.173894	-0.203935	-0.17565	-0.230565	-0.238139	-0.254313	-0.104883	-0.221735	-0.0672226	0.0531558	0.0179678	0.11227	-0.283265	-0.306229	-0.18585	-0.163601	-0.150473	-0.151736	-0.0729814	0.0841015	0.0552888	-0.132582	-0.304841	-0.266651	-0.319129	-0.228509	-0.150179	-0.248128	-0.254374	-0.318084	-0.306075	-0.0171964	-0.0486993	-0.0210692	-0.0787238	-0.125052			-0.165995	-0.295065	-0.198819	-0.229523	-0.215527	-0.284481	-0.27427	-0.312921	-0.131873	-0.247651
-0.208954	-0.292339	-0.211668	-0.26111	-0.254299	-0.324207	-0.330778	-0.369096	-0.121558	-0.310917	-0.0232669	0.0662285	0.0140685	0.154364	-0.316445	-0.273377	-0.246424	-0.181237	-0.162281	-0.182291	-0.16221	0.0458708	0.0726441	-0.0865947	-0.369164	-0.360632	-0.30345	-0.343632	-0.232637	-0.324697	-0.37141	-0.314555	-0.312672	-0.0141073	-0.0589731	-0.00801751	-0.0339849	-0.116799			-0.201228	-0.290259	-0.192823	-0.222097	-0.258581	-0.298939	-0.285183	-0.357965	-0.120681	-0.287586
-0.219122	-0.296601	-0.226733	-0.223731	-0.22244	-0.29563	-0.334768	-0.281137	-0.155788	-0.245598	-0.0761417	-0.0102027	-0.0172809	0.16658	-0.267325	-0.259701	-0.228204	-0.234438	-0.206533	-0.217068	-0.140594	0.0684132	0.0266973	-0.0762147	-0.321762	-0.29535	-0.305066	-0.309239	-0.191806	-0.292846	-0.333637	-0.307789	-0.307406	-0.00936144	-0.0363076	-0.0230922	-0.0514572	-0.132733			-0.249363	-0.332871	-0.195621	-0.19304	-0.246286	-0.315407	-0.325345	-0.366844	-0.128091	-0.242299
-0.10872	-0.25728	-0.122966	-0.203248	-0.160958	-0.22732	-0.220002	-0.242788	-0.0571828	-0.195344	0.00704981	0.0664032	0.0439342	0.117769	-0.288291	-0.295927	-0.18201	-0.157851	-0.142037	-0.142131	-0.0459849	0.116661	0.100667	-0.0924983	-0.316728	-0.292914	-0.306944	-0.221563	-0.145471	-0.250307	-0.2555	-0.326728	-0.322113	0.0130829	-0.0570573	-0.0112984	-0.0711676	-0.132153			-0.126768	-0.268618	-0.139673	-0.209801	-0.167021	-0.252373	-0.22401	-0.266851	-0.0744862	-0.203332
-0.197305	-0.273166	-0.176499	-0.236052	-0.198601	-0.306028	-0.299819	-0.300379	-0.100457	-0.241789	-0.00436585	0.0507057	0.0023976	0.186488	-0.262234	-0.227084	-0.180269	-0.138332	-0.117873	-0.133327	-0.12638	0.0770493	0.0632282	-0.0362399	-0.3102	-0.294744	-0.248877	-0.293082	-0.178139	-0.264498	-0.310625	-0.251201	-0.259123	0.00333264	-0.0323591	0.0255929	0.00343542	-0.0673177			-0.183205	-0.311192	-0.202792	-0.233556	-0.247112	-0.317057	-0.306037	-0.371251	-0.11283	-0.268349
-0.152743	-0.242565	-0.12505	-0.198086	-0.177129	-0.295418	-0.265426	-0.304093	-0.0715695	-0.248571	0.0123994	0.107912	0.0575407	0.126236	-0.318509	-0.304216	-0.178694	-0.114483	-0.107508	-0.112002	-0.0698866	0.101185	0.120733	-0.101378	-0.389416	-0.339179	-0.287285	-0.254426	-0.153003	-0.283178	-0.293189	-0.325558	-0.341329	0.0180831	-0.0313912	-0.0334515	-0.0774925	-0.114896			-0.178465	-0.265719	-0.117209	-0.149163	-0.192668	-0.284336	-0.253359	-0.322261	-0.0830537	-0.24634
-0.157862	-0.251599	-0.085451	-0.158847	-0.136068	-0.297741	-0.253644	-0.310483	-0.0229769	-0.214272	0.0810601	0.150794	0.0880087	0.0989681	-0.31394	-0.311335	-0.148708	-0.0802498	-0.0761179	-0.0705742	-0.0135694	0.15532	0.15041	-0.112594	-0.402285	-0.355607	-0.270007	-0.201081	-0.135638	-0.264688	-0.263851	-0.340289	-0.347887	0.00820221	-0.0569391	-0.00458658	-0.06528	-0.113079			-0.197543	-0.312109	-0.114863	-0.150165	-0.167918	-0.307287	-0.265438	-0.337261	-0.0597809	-0.194355
-0.0695368	-0.176234	-0.027349	-0.176873	-0.0802732	-0.208861	-0.172698	-0.205829	0.0179542	-0.164733	0.0681273	0.137768	0.0795079	0.032711	-0.340827	-0.356177	-0.124434	-0.0605038	-0.0682752	-0.0531714	0.0596129	0.183414	0.187483	-0.142271	-0.375434	-0.342336	-0.314971	-0.124582	-0.115564	-0.261752	-0.199801	-0.376737	-0.38413	0.00807171	-0.0875675	-0.0651227	-0.132489	-0.168476			-0.106621	-0.217223	-0.0527444	-0.136899	-0.0827426	-0.220101	-0.18222	-0.249996	-0.0162948	-0.111772
-0.151514	-0.270041	-0.172784	-0.213497	-0.200844	-0.25642	-0.267958	-0.309207	-0.0816632	-0.256568	-0.0440976	0.0437875	0.0283134	0.148064	-0.326849	-0.32289	-0.215399	-0.194732	-0.174903	-0.184355	-0.0972641	0.0831364	0.0750735	-0.107822	-0.329922	-0.315653	-0.335657	-0.287299	-0.15815	-0.288986	-0.310601	-0.352489	-0.349153	-0.0159533	-0.0421956	-0.0256872	-0.0706793	-0.139148			-0.166197	-0.269294	-0.153185	-0.177467	-0.194583	-0.270402	-0.272184	-0.351591	-0.0892479	-0.238068
-0.0145442	-0.22999	-0.0408632	-0.14367	-0.114965	-0.223838	-0.198969	-0.266253	-0.0119783	-0.12861	0.0595431	0.143029	0.0987444	0.10675	-0.289268	-0.308749	-0.0927406	-0.081087	-0.0524954	-0.0337597	0.0619007	0.201513	0.209167	-0.0554977	-0.364653	-0.30731	-0.298423	-0.169483	-0.0680311	-0.233959	-0.203196	-0.322301	-0.331926	0.0766808	-0.0245322	0.0208487	-0.0567973	-0.108055			-0.0905054	-0.276025	-0.0866129	-0.158863	-0.145289	-0.265807	-0.23224	-0.290979	-0.0469581	-0.172652
-0.116227	-0.28267	-0.104879	-0.227765	-0.185549	-0.264631	-0.22703	-0.318559	-0.0306168	-0.232937	0.0293944	0.120298	0.064687	0.0836247	-0.33376	-0.344132	-0.155098	-0.110778	-0.112682	-0.102815	-0.0301999	0.126121	0.153317	-0.0888558	-0.391328	-0.335777	-0.313963	-0.226785	-0.162056	-0.287149	-0.280999	-0.321115	-0.327985	-0.00721412	-0.101699	-0.029829	-0.0851974	-0.133146			-0.133175	-0.271772	-0.134598	-0.208561	-0.187068	-0.239839	-0.230079	-0.335961	-0.0711359	-0.210304
-0.239827	-0.305328	-0.216815	-0.281697	-0.217469	-0.306325	-0.306682	-0.280437	-0.118149	-0.274566	0.00236498	0.0451232	0.0136766	0.186773	-0.275706	-0.247975	-0.237207	-0.208835	-0.184909	-0.196623	-0.203971	0.0301701	0.0308725	-0.0440173	-0.293893	-0.264824	-0.299816	-0.328008	-0.194877	-0.267645	-0.350809	-0.2967	-0.268653	-0.0297554	-0.0355475	0.0357738	-0.00852513	-0.0909325			-0.233102	-0.289064	-0.193775	-0.252647	-0.209779	-0.303554	-0.30393	-0.332043	-0.105572	-0.263981
-0.170253	-0.261108	-0.183696	-0.255258	-0.204845	-0.279581	-0.270833	-0.325078	-0.0990485	-0.270285	-0.0206926	0.067011	0.0414488	0.133985	-0.298342	-0.295709	-0.187712	-0.165576	-0.15881	-0.163588	-0.130753	0.060217	0.0632141	-0.0975684	-0.371443	-0.343106	-0.295665	-0.289856	-0.158484	-0.269578	-0.318323	-0.324602	-0.32688	6.88932e-05	-0.0264982	-0.0242246	-0.068913	-0.106224			-0.191573	-0.297564	-0.190637	-0.223546	-0.251387	-0.289578	-0.265245	-0.389934	-0.119466	-0.276644
-0.172374	-0.266525	-0.105697	-0.158427	-0.149367	-0.251878	-0.234545	-0.288718	-0.0219371	-0.18937	0.0394912	0.105558	0.0886376	0.149885	-0.266507	-0.25644	-0.129302	-0.10591	-0.0862744	-0.0960301	-0.0256706	0.153461	0.161484	-0.0143105	-0.342943	-0.306082	-0.236829	-0.221316	-0.132554	-0.247258	-0.249567	-0.256436	-0.272584	0.0179492	-0.0460189	0.0239218	-0.0112592	-0.0804199			-0.170872	-0.266775	-0.0881313	-0.163361	-0.171735	-0.26193	-0.219235	-0.326161	-0.0213674	-0.183367
-0.220093	-0.290302	-0.198541	-0.228734	-0.221816	-0.325925	-0.314816	-0.360265	-0.122934	-0.257534	-0.0251679	0.0578492	0.0133447	0.201912	-0.264544	-0.229098	-0.211139	-0.166665	-0.132609	-0.156063	-0.169082	0.0686437	0.0590846	-0.0470332	-0.33961	-0.315476	-0.278487	-0.329334	-0.1768	-0.276246	-0.347677	-0.283908	-0.289854	0.00919517	-0.00959662	0.0160628	-0.0126361	-0.0732258			-0.255903	-0.30032	-0.204391	-0.210798	-0.207297	-0.32101	-0.321921	-0.369017	-0.124337	-0.244352
-0.126735	-0.202916	-0.110136	-0.167825	-0.111598	-0.230472	-0.223078	-0.229847	-0.069493	-0.162828	0.0339201	0.078991	0.0608252	0.0936334	-0.239651	-0.256444	-0.113947	-0.0898525	-0.0751906	-0.0806572	-0.0216836	0.132629	0.13329	-0.0500039	-0.307479	-0.272174	-0.250896	-0.173592	-0.113914	-0.228379	-0.211657	-0.285243	-0.303812	0.0313294	-0.0392278	-0.00296839	-0.0444779	-0.0997028			-0.158392	-0.248064	-0.106722	-0.170643	-0.139584	-0.251958	-0.217096	-0.284348	-0.0781028	-0.15147
-0.152758	-0.258383	-0.134237	-0.181588	-0.186457	-0.262419	-0.243254	-0.29641	-0.0644779	-0.250438	0.0296681	0.0706163	0.058177	0.117579	-0.314148	-0.329492	-0.188833	-0.145052	-0.132814	-0.119339	-0.0700874	0.0887101	0.100003	-0.124508	-0.351169	-0.3287	-0.30201	-0.255004	-0.173011	-0.290734	-0.297922	-0.325585	-0.315788	0.0151471	-0.0338707	-0.0069268	-0.0649075	-0.129254			-0.185336	-0.286215	-0.121371	-0.165257	-0.186556	-0.255609	-0.241564	-0.324985	-0.0651825	-0.217568
-0.170242	-0.254513	-0.172959	-0.205651	-0.18098	-0.285164	-0.307235	-0.30977	-0.0960718	-0.190214	0.0170137	0.0547769	0.0247502	0.161615	-0.249698	-0.226259	-0.161004	-0.128077	-0.114766	-0.114956	-0.0693008	0.161309	0.143817	-0.0400032	-0.350423	-0.324888	-0.237321	-0.256421	-0.135199	-0.2574	-0.280851	-0.260218	-0.293402	0.0253793	-0.0165456	0.012332	-0.0202969	-0.0794138			-0.205812	-0.28621	-0.192958	-0.184486	-0.227	-0.306293	-0.319616	-0.352522	-0.108033	-0.232582
-0.115996	-0.224925	-0.0723436	-0.147104	-0.111308	-0.227743	-0.205489	-0.247302	-0.0322422	-0.168294	0.0282542	0.107983	0.0778253	0.0394045	-0.317568	-0.323602	-0.136329	-0.101388	-0.0940059	-0.0775283	0.0305727	0.206622	0.181748	-0.132926	-0.386999	-0.329135	-0.31863	-0.165497	-0.117727	-0.267677	-0.224316	-0.343208	-0.364994	0.00957693	-0.0939254	-0.0729174	-0.126098	-0.159608			-0.156349	-0.272939	-0.0818644	-0.153338	-0.140871	-0.269003	-0.21244	-0.317636	-0.0434261	-0.183171
-0.219909	-0.289615	-0.180663	-0.21296	-0.179791	-0.272575	-0.282655	-0.289107	-0.096278	-0.23588	-0.0202494	0.0817448	0.043177	0.191055	-0.245339	-0.232999	-0.218124	-0.186865	-0.138649	-0.170373	-0.155384	0.088903	0.0266259	-0.0284206	-0.319991	-0.310104	-0.284873	-0.31542	-0.150801	-0.256932	-0.340126	-0.278937	-0.28447	0.0153648	0.0180144	0.0247923	-0.0207977	-0.0782702			-0.270122	-0.326341	-0.231494	-0.261155	-0.242015	-0.338003	-0.330913	-0.368767	-0.122027	-0.253135
-0.212256	-0.25728	-0.145944	-0.234395	-0.168765	-0.251585	-0.262676	-0.289593	-0.0784545	-0.234544	-0.00842198	0.0825295	0.0439465	0.131777	-0.287556	-0.275645	-0.195179	-0.15783	-0.129818	-0.144713	-0.134444	0.0661137	0.0624401	-0.107078	-0.344765	-0.32101	-0.275751	-0.263082	-0.144506	-0.242087	-0.29951	-0.290959	-0.288959	0.00953151	-0.0296877	-0.0298097	-0.0666194	-0.105686			-0.215389	-0.264981	-0.195005	-0.206271	-0.205834	-0.25782	-0.29038	-0.334927	-0.145242	-0.219487
-0.218942	-0.287068	-0.175253	-0.26339	-0.255203	-0.287108	-0.267982	-0.2924	-0.132443	-0.307997	0.0147526	0.042832	0.0218001	0.144994	-0.308032	-0.318016	-0.253004	-0.210262	-0.214073	-0.217169	-0.165174	0.0334396	0.015571	-0.126192	-0.340665	-0.297075	-0.32268	-0.325736	-0.209493	-0.281453	-0.3367	-0.335618	-0.317157	-0.0129636	-0.0377351	-0.0186261	-0.0508009	-0.115877			-0.244637	-0.338664	-0.197776	-0.264642	-0.292234	-0.323039	-0.306845	-0.370323	-0.122078	-0.293631
-0.137654	-0.259845	-0.155135	-0.245172	-0.181344	-0.281466	-0.277245	-0.282642	-0.0948314	-0.231806	-0.0394399	0.109688	0.0465522	0.121776	-0.286278	-0.290872	-0.187295	-0.148898	-0.121088	-0.128853	-0.0948397	0.0999528	0.112301	-0.0602039	-0.353345	-0.307851	-0.312562	-0.255277	-0.155346	-0.271894	-0.295086	-0.305622	-0.309473	-0.0181033	-0.037843	-0.012684	-0.0563132	-0.105666			-0.185106	-0.289746	-0.176928	-0.245019	-0.226844	-0.319451	-0.306135	-0.347996	-0.112411	-0.279337
-0.194132	-0.353804	-0.216455	-0.272856	-0.252701	-0.310958	-0.322747	-0.360771	-0.122528	-0.321952	-0.0309615	0.0895539	0.0655691	0.173459	-0.309176	-0.288588	-0.249484	-0.238996	-0.191747	-0.213171	-0.197494	0.0201939	0.0398871	-0.0707664	-0.355195	-0.320752	-0.337076	-0.371726	-0.207143	-0.31373	-0.379652	-0.312524	-0.295269	0.0068223	-0.0234955	0.0172286	-0.028035	-0.0925284			-0.200473	-0.315999	-0.21156	-0.23827	-0.237592	-0.277052	-0.289207	-0.359631	-0.121826	-0.277828
-0.195357	-0.264047	-0.147713	-0.229259	-0.177046	-0.269455	-0.261192	-0.283842	-0.0617389	-0.218906	0.0105134	0.0873479	0.0432483	0.144085	-0.27072	-0.225975	-0.17889	-0.140462	-0.136605	-0.147934	-0.102132	0.116377	0.103599	-0.0306341	-0.335853	-0.313084	-0.26344	-0.277955	-0.153561	-0.258679	-0.298573	-0.243917	-0.259149	-0.0120863	-0.0639966	0.00823735	-0.0250672	-0.0846753			-0.208369	-0.299861	-0.201555	-0.227928	-0.248019	-0.284306	-0.285444	-0.356436	-0.112776	-0.25116
-0.111894	-0.267637	-0.163065	-0.20206	-0.197696	-0.26926	-0.271198	-0.273891	-0.077676	-0.229895	0.00115702	0.0719793	0.0327182	0.138695	-0.266525	-0.250522	-0.193231	-0.184096	-0.161154	-0.169803	-0.0995089	0.086424	0.0838641	-0.0708833	-0.303725	-0.284855	-0.287948	-0.262326	-0.145494	-0.252111	-0.288298	-0.321206	-0.306433	0.00452594	-0.0508881	-0.00393431	-0.0480104	-0.120797			-0.142812	-0.273512	-0.17609	-0.176397	-0.217519	-0.259798	-0.273478	-0.308734	-0.0934579	-0.235297
-0.201665	-0.308524	-0.192146	-0.230601	-0.209618	-0.312085	-0.324194	-0.316321	-0.124196	-0.257606	-0.0165078	0.071247	0.035769	0.168305	-0.286347	-0.266007	-0.216592	-0.1999	-0.158671	-0.169146	-0.130423	0.0740742	0.0884365	-0.0471279	-0.32654	-0.286586	-0.290793	-0.32217	-0.185519	-0.279605	-0.333891	-0.290405	-0.285836	-0.011994	-0.030695	0.0294344	-0.0106948	-0.0903886			-0.190874	-0.310543	-0.18888	-0.206907	-0.214749	-0.306548	-0.289918	-0.342271	-0.124866	-0.227449
-0.0794332	-0.247659	-0.086841	-0.129287	-0.101438	-0.211416	-0.19535	-0.215172	-0.055588	-0.138333	-0.0260466	0.0805967	0.0759614	0.0644699	-0.274861	-0.31121	-0.11448	-0.148736	-0.0987392	-0.0937962	0.0352355	0.19219	0.154435	-0.0631851	-0.326309	-0.26474	-0.339308	-0.172848	-0.093225	-0.253712	-0.215072	-0.342225	-0.336821	0.0689179	-0.0289082	-0.0229687	-0.0906865	-0.152243			-0.141612	-0.298079	-0.120292	-0.149223	-0.146389	-0.256357	-0.231734	-0.289243	-0.0769393	-0.16308
-0.10915	-0.205217	-0.0648918	-0.141658	-0.101116	-0.207402	-0.198394	-0.28176	-0.00561154	-0.189501	0.0451787	0.136918	0.120143	0.157303	-0.257767	-0.255772	-0.119669	-0.0967344	-0.0678098	-0.0853683	-0.0433966	0.139461	0.117571	-0.0283039	-0.333273	-0.310224	-0.241026	-0.212489	-0.0713448	-0.20784	-0.232462	-0.255705	-0.270604	0.0705146	0.0241403	0.0279942	-0.019313	-0.0475876			-0.138996	-0.218789	-0.101544	-0.153333	-0.123672	-0.23275	-0.225125	-0.301258	-0.0544063	-0.173181
-0.0893355	-0.170691	-0.0488936	-0.14712	-0.120666	-0.195351	-0.191725	-0.298513	-0.0160218	-0.208152	0.052769	0.155345	0.0949313	0.0621066	-0.291917	-0.294322	-0.10951	-0.045681	-0.0334679	-0.0375847	-0.0203473	0.114577	0.148902	-0.101222	-0.360335	-0.341268	-0.241473	-0.183415	-0.124175	-0.263245	-0.229752	-0.321098	-0.327186	0.0287871	-0.0352217	-0.00658572	-0.0693722	-0.114159			-0.0782045	-0.223105	-0.0662807	-0.133286	-0.142367	-0.204332	-0.172674	-0.307934	-0.0109535	-0.186534
-0.106449	-0.253805	-0.135568	-0.259477	-0.200171	-0.275056	-0.231535	-0.301056	-0.0761946	-0.249699	-0.0391915	0.0612301	0.0165291	0.0440364	-0.334789	-0.341951	-0.202289	-0.15964	-0.171583	-0.163631	-0.0549441	0.110608	0.0850888	-0.149345	-0.395689	-0.344562	-0.355279	-0.234354	-0.153943	-0.296579	-0.280582	-0.372027	-0.377909	-0.0178866	-0.112447	-0.0823834	-0.142712	-0.182932			-0.158376	-0.277845	-0.143608	-0.221331	-0.200607	-0.279161	-0.245099	-0.328146	-0.0891864	-0.236834
-0.136533	-0.23028	-0.192993	-0.194577	-0.203505	-0.196152	-0.256435	-0.250038	-0.126266	-0.238375	-0.0494221	0.0159862	-0.017571	0.100507	-0.289153	-0.314957	-0.200984	-0.170383	-0.155234	-0.168079	-0.0959335	0.0295872	0.0296834	-0.123181	-0.308377	-0.317415	-0.307919	-0.248502	-0.164074	-0.256907	-0.278743	-0.35364	-0.345258	-0.0289775	-0.0524219	-0.0667383	-0.101811	-0.158637			-0.162817	-0.294352	-0.194915	-0.200564	-0.245215	-0.246129	-0.272556	-0.303318	-0.124531	-0.216586
-0.0947199	-0.22484	-0.11373	-0.177663	-0.10056	-0.235515	-0.218547	-0.2423	-0.0228989	-0.156466	0.0291892	0.142556	0.0944277	0.0805547	-0.280268	-0.280193	-0.117924	-0.112628	-0.0899463	-0.0735761	-0.00386457	0.19153	0.177772	-0.0544196	-0.346283	-0.296756	-0.290862	-0.16888	-0.0956006	-0.228821	-0.218937	-0.28806	-0.302157	0.0529609	-0.0581583	-0.00118088	-0.0663605	-0.111796			-0.0987755	-0.24441	-0.120325	-0.172975	-0.136078	-0.231817	-0.207749	-0.286286	-0.0504065	-0.18375
-0.137186	-0.224818	-0.144519	-0.212881	-0.190656	-0.228222	-0.237758	-0.298126	-0.0838892	-0.257401	0.019837	0.067078	0.0169081	0.114913	-0.294165	-0.284597	-0.193654	-0.145213	-0.125214	-0.140965	-0.102361	0.051194	0.0805127	-0.0879363	-0.335504	-0.315904	-0.272021	-0.260809	-0.144993	-0.267202	-0.287998	-0.298076	-0.300138	0.0101209	-0.0246312	-0.0250702	-0.0679643	-0.104261			-0.147746	-0.236305	-0.140064	-0.176488	-0.185465	-0.230278	-0.236188	-0.293198	-0.0885663	-0.207585
-0.201668	-0.261423	-0.197878	-0.205103	-0.193	-0.270596	-0.277718	-0.288877	-0.101578	-0.222144	0.0221948	0.0784361	0.045923	0.156923	-0.258468	-0.235023	-0.18868	-0.145437	-0.134749	-0.145586	-0.0982288	0.117287	0.114236	-0.0592995	-0.353948	-0.310357	-0.237876	-0.26864	-0.167358	-0.262432	-0.290578	-0.257409	-0.285457	0.00105921	-0.0122438	0.0110024	-0.0112306	-0.058867			-0.205819	-0.300832	-0.191253	-0.186896	-0.225607	-0.296178	-0.290784	-0.37877	-0.109512	-0.228316
-0.125887	-0.245236	-0.133306	-0.205949	-0.17322	-0.253745	-0.249249	-0.288111	-0.0997189	-0.23881	-0.0413801	0.0896568	0.0655591	0.081577	-0.303286	-0.319497	-0.195138	-0.179812	-0.153414	-0.148292	-0.0630511	0.100557	0.122873	-0.0802638	-0.352458	-0.308203	-0.347095	-0.265212	-0.138052	-0.26756	-0.277197	-0.328185	-0.315275	0.00738997	-0.0321246	-0.0311446	-0.087868	-0.142518			-0.157081	-0.294851	-0.196744	-0.22948	-0.242972	-0.295261	-0.279636	-0.342024	-0.138204	-0.307496
-0.123744	-0.230895	-0.147375	-0.196445	-0.17841	-0.243588	-0.229812	-0.263013	-0.068116	-0.246541	0.0343312	0.0817345	0.0889991	0.15241	-0.258604	-0.283737	-0.201945	-0.195771	-0.164394	-0.18066	-0.139591	0.0645016	0.0371669	-0.0952546	-0.307391	-0.28007	-0.302626	-0.259286	-0.111307	-0.213034	-0.287956	-0.304824	-0.274723	0.0195786	0.0140999	0.0252299	-0.027399	-0.0388531			-0.224557	-0.281577	-0.185321	-0.24595	-0.21179	-0.307137	-0.285368	-0.337839	-0.104183	-0.259166
-0.180213	-0.27191	-0.147214	-0.216475	-0.179607	-0.275668	-0.24349	-0.290454	-0.0686523	-0.231725	-0.0175253	0.0417179	0.0150512	0.101992	-0.288425	-0.285605	-0.193266	-0.191969	-0.1924	-0.184118	-0.0674818	0.0882004	0.0600259	-0.111249	-0.334326	-0.286692	-0.323546	-0.239942	-0.137329	-0.263716	-0.283687	-0.335561	-0.320415	-0.0054223	-0.0559476	-0.034839	-0.0848487	-0.146627			-0.177785	-0.298055	-0.137404	-0.175364	-0.187293	-0.287853	-0.251516	-0.343755	-0.080622	-0.239964
-0.118876	-0.275818	-0.0603798	-0.164227	-0.136747	-0.278847	-0.221864	-0.322625	-0.00760716	-0.214946	0.0495051	0.125659	0.107985	0.111831	-0.303385	-0.294583	-0.133134	-0.111041	-0.0904311	-0.0830075	-0.0123062	0.176738	0.14788	-0.0706526	-0.40002	-0.329355	-0.283713	-0.212236	-0.111094	-0.276055	-0.25799	-0.313592	-0.331305	0.0725219	-0.03297	-0.0215672	-0.0737671	-0.132977			-0.123464	-0.278315	-0.0677448	-0.170937	-0.13974	-0.275361	-0.207007	-0.324545	-0.0193956	-0.180548
-0.138759	-0.280093	-0.158588	-0.228741	-0.195781	-0.236183	-0.251941	-0.298675	-0.0858596	-0.223508	-0.0404149	0.0628177	0.0328472	0.139731	-0.272497	-0.265578	-0.17894	-0.165843	-0.152521	-0.159109	-0.080715	0.112376	0.0826131	-0.0768392	-0.333116	-0.287776	-0.270454	-0.253645	-0.152035	-0.259543	-0.285059	-0.298756	-0.307418	0.00466076	-0.0593189	-0.0139291	-0.0561447	-0.120454			-0.170196	-0.312725	-0.178898	-0.227479	-0.226132	-0.250793	-0.262661	-0.338218	-0.112678	-0.252451
-0.130115	-0.27099	-0.0775585	-0.199063	-0.150101	-0.254345	-0.228125	-0.306832	-0.0198255	-0.214685	-0.017332	0.141278	0.0999502	0.124496	-0.282716	-0.298757	-0.161347	-0.125496	-0.101289	-0.101453	-0.034507	0.151285	0.136831	-0.0669019	-0.378634	-0.335664	-0.29614	-0.221435	-0.122761	-0.268024	-0.259357	-0.312092	-0.324682	0.0423296	-0.0549723	-0.0139543	-0.0676317	-0.129637			-0.122624	-0.269109	-0.0887654	-0.197233	-0.143403	-0.266117	-0.221116	-0.285171	-0.0317224	-0.174714
-0.100747	-0.174536	-0.0203388	-0.132106	-0.0624576	-0.17952	-0.161399	-0.221846	0.0361965	-0.119076	0.0921201	0.134156	0.117908	0.0841621	-0.255216	-0.258153	-0.0759484	-0.0611753	-0.0576129	-0.0464364	0.0187271	0.180647	0.163066	-0.0315823	-0.344142	-0.28137	-0.241908	-0.139223	-0.0419552	-0.182767	-0.177556	-0.265938	-0.292275	0.0703028	-0.0393781	-0.021574	-0.0776201	-0.104542			-0.103065	-0.197969	-0.042913	-0.148612	-0.0898989	-0.194814	-0.15587	-0.265321	-0.0006636	-0.116231
-0.123335	-0.226603	-0.144183	-0.224188	-0.195076	-0.269009	-0.238254	-0.295159	-0.108695	-0.2635	-0.0260676	0.0402769	0.00398063	0.132054	-0.272171	-0.257595	-0.195547	-0.16847	-0.156621	-0.169216	-0.164146	0.0247918	-0.0127041	-0.115616	-0.31102	-0.30273	-0.271588	-0.291527	-0.156956	-0.250783	-0.32539	-0.297346	-0.283418	-0.0139496	-0.0207239	-0.0147381	-0.0670024	-0.107245			-0.201484	-0.304401	-0.191096	-0.244904	-0.260773	-0.317699	-0.308993	-0.391139	-0.115839	-0.265041
-0.191315	-0.290649	-0.148367	-0.238966	-0.196557	-0.271373	-0.25087	-0.292929	-0.104515	-0.247895	-0.0115495	0.0623817	0.0105751	0.077957	-0.320514	-0.339723	-0.207955	-0.16573	-0.163612	-0.163798	-0.0793017	0.0685984	0.0772137	-0.0965025	-0.352891	-0.323521	-0.338102	-0.253597	-0.179879	-0.289638	-0.293674	-0.359126	-0.352944	-0.0328869	-0.104325	-0.0434347	-0.0934688	-0.15716			-0.225988	-0.342667	-0.156652	-0.241522	-0.250104	-0.320669	-0.289931	-0.379946	-0.101798	-0.25225
-0.157041	-0.253618	-0.094683	-0.196928	-0.134867	-0.257022	-0.240083	-0.315464	-0.0512223	-0.226147	0.0210272	0.163671	0.119426	0.108366	-0.310165	-0.329921	-0.146129	-0.114237	-0.0841056	-0.0877729	-0.0423012	0.125147	0.13611	-0.0575215	-0.366853	-0.309108	-0.309504	-0.243184	-0.144008	-0.275343	-0.284799	-0.316029	-0.330371	0.0454105	-0.0189334	0.00730769	-0.0593202	-0.112147			-0.127854	-0.255694	-0.104129	-0.144742	-0.136745	-0.236642	-0.21106	-0.32414	-0.0725918	-0.187402
-0.175146	-0.281534	-0.14921	-0.256723	-0.178652	-0.264084	-0.247827	-0.231763	-0.0515594	-0.186064	-0.00600686	0.0435819	0.00949798	0.131341	-0.248991	-0.241326	-0.163964	-0.185032	-0.173633	-0.171186	-0.0674535	0.113898	0.0954956	-0.0482087	-0.294108	-0.254466	-0.284949	-0.236005	-0.134774	-0.233694	-0.262443	-0.298738	-0.289232	-0.00932997	-0.0776285	0.00190835	-0.0317669	-0.123476			-0.1879	-0.297193	-0.177683	-0.221507	-0.191853	-0.274253	-0.263216	-0.280402	-0.0972548	-0.210566
-0.128344	-0.223769	-0.173225	-0.195407	-0.165645	-0.159013	-0.232069	-0.232377	-0.119872	-0.188098	-0.0755416	-0.0139986	-0.0274492	0.0647451	-0.257053	-0.257661	-0.190964	-0.180066	-0.182334	-0.181593	-0.110954	0.0429869	0.0305294	-0.119252	-0.28811	-0.275579	-0.308595	-0.207102	-0.119671	-0.222423	-0.242247	-0.330042	-0.337262	-0.0359179	-0.0642005	-0.0871368	-0.131927	-0.163835			-0.176496	-0.248448	-0.185224	-0.18125	-0.20628	-0.199208	-0.239532	-0.307398	-0.144734	-0.238032
-0.194577	-0.316614	-0.18066	-0.217122	-0.205541	-0.291205	-0.315754	-0.329764	-0.093583	-0.23562	0.00346579	0.0806869	0.0571857	0.167301	-0.290813	-0.277253	-0.207765	-0.183877	-0.161895	-0.166289	-0.0889268	0.123931	0.130739	-0.0461304	-0.354931	-0.325914	-0.30407	-0.290961	-0.194873	-0.296705	-0.319893	-0.289911	-0.294098	-0.0151997	-0.0600687	0.0102883	-0.0284085	-0.106564			-0.180426	-0.280036	-0.187415	-0.180703	-0.199278	-0.270056	-0.301868	-0.311138	-0.116057	-0.221486
-0.0756732	-0.21339	-0.0974573	-0.184448	-0.145305	-0.233825	-0.198646	-0.287689	-0.0368108	-0.225401	-0.00135378	0.0958491	0.0547483	0.0746732	-0.290708	-0.300561	-0.156142	-0.103431	-0.0950784	-0.0952746	-0.0462	0.126321	0.139741	-0.104912	-0.352953	-0.323691	-0.289613	-0.204117	-0.116302	-0.258155	-0.24454	-0.31966	-0.3371	-3.45987e-05	-0.0514123	-0.0490141	-0.106992	-0.142399			-0.0983429	-0.24183	-0.120203	-0.160396	-0.164293	-0.225795	-0.212912	-0.30882	-0.0514495	-0.209546
-0.19895	-0.291345	-0.211313	-0.225167	-0.230151	-0.276996	-0.312693	-0.327798	-0.119485	-0.267621	-0.0145109	0.025597	0.0230914	0.171126	-0.262349	-0.251403	-0.207212	-0.182073	-0.164083	-0.175612	-0.115447	0.0835389	0.0704939	-0.0509125	-0.33643	-0.30541	-0.279636	-0.294313	-0.179473	-0.280007	-0.327306	-0.263442	-0.272228	0.0325888	-0.0177492	0.0218178	-0.00980428	-0.090392			-0.198786	-0.286709	-0.202329	-0.217726	-0.237828	-0.28395	-0.308341	-0.369597	-0.106934	-0.251541
-0.214704	-0.294615	-0.220752	-0.210294	-0.247528	-0.297429	-0.350676	-0.335804	-0.121774	-0.248622	0.000953793	0.018383	0.0149386	0.20393	-0.232633	-0.198407	-0.200841	-0.192253	-0.16052	-0.18696	-0.157219	0.0757701	0.0542482	0.00639399	-0.300981	-0.285139	-0.247711	-0.344103	-0.169444	-0.271923	-0.344915	-0.220665	-0.225887	0.0260834	-0.026012	0.0491464	0.0318939	-0.0515961			-0.255946	-0.332542	-0.206801	-0.197346	-0.247663	-0.324331	-0.330914	-0.382966	-0.114809	-0.255249
-0.186455	-0.282413	-0.209721	-0.250863	-0.212863	-0.268553	-0.293424	-0.310496	-0.133014	-0.281317	-0.0717646	0.0418251	0.0126747	0.152391	-0.30816	-0.29508	-0.208494	-0.186693	-0.176954	-0.182493	-0.144661	0.0682449	0.0719568	-0.115601	-0.348568	-0.304971	-0.310954	-0.291251	-0.191815	-0.297726	-0.314692	-0.307548	-0.319817	-0.0166238	-0.0613523	-0.0340899	-0.07436	-0.146976			-0.19163	-0.254207	-0.208965	-0.22167	-0.219144	-0.269323	-0.29386	-0.325532	-0.130738	-0.251547
-0.0850216	-0.188101	-0.0769345	-0.184325	-0.0946105	-0.213159	-0.196541	-0.251539	-0.0346527	-0.15058	0.0259956	0.112398	0.059343	0.0807098	-0.289336	-0.308884	-0.106876	-0.0604025	-0.0538403	-0.0547857	0.0516085	0.201543	0.196544	-0.0704957	-0.362509	-0.317488	-0.266035	-0.151819	-0.0970588	-0.239735	-0.195017	-0.315009	-0.345883	0.0252455	-0.0357915	-0.0284107	-0.0921277	-0.130974			-0.090392	-0.207576	-0.100226	-0.175938	-0.13457	-0.231199	-0.213543	-0.286899	-0.0458793	-0.164624
-0.25122	-0.29984	-0.253135	-0.253992	-0.257777	-0.326539	-0.342348	-0.301291	-0.166312	-0.27948	-0.0459682	-0.013408	-0.0202694	0.14718	-0.277315	-0.266421	-0.250218	-0.225178	-0.213276	-0.22428	-0.148078	0.0523216	0.0528604	-0.0829209	-0.340637	-0.303837	-0.32088	-0.331132	-0.198867	-0.287554	-0.334942	-0.310148	-0.316988	-0.0354367	-0.0681052	-0.0352934	-0.058714	-0.132986			-0.232547	-0.306704	-0.236213	-0.224317	-0.264604	-0.312432	-0.329636	-0.357774	-0.145173	-0.290741
-0.121946	-0.234854	-0.130842	-0.184862	-0.173897	-0.239886	-0.239831	-0.327238	-0.0615161	-0.26418	0.00773523	0.109524	0.0643053	0.112199	-0.318306	-0.325287	-0.184845	-0.13912	-0.124806	-0.127939	-0.097933	0.0669005	0.0995073	-0.102195	-0.361332	-0.3479	-0.306411	-0.260867	-0.155947	-0.27654	-0.299752	-0.336533	-0.323149	0.0171192	-0.0290745	0.0023896	-0.0617878	-0.114721			-0.148184	-0.265723	-0.175394	-0.180514	-0.198136	-0.257813	-0.265124	-0.346681	-0.0949793	-0.241244
-0.0975581	-0.25459	-0.104842	-0.178679	-0.179876	-0.27608	-0.21999	-0.282986	-0.0385111	-0.2437	-0.00349634	0.0805848	0.0380401	0.0604418	-0.307681	-0.283547	-0.176258	-0.158717	-0.137531	-0.142728	-0.10016	0.105376	0.107309	-0.0725305	-0.345722	-0.304595	-0.314884	-0.254144	-0.149884	-0.287953	-0.296919	-0.336764	-0.335919	-0.0226029	-0.0884162	-0.0365334	-0.0986439	-0.145285			-0.141294	-0.290732	-0.111693	-0.170968	-0.189001	-0.270933	-0.21975	-0.359625	-0.0587697	-0.213196
-0.212911	-0.266869	-0.167302	-0.210466	-0.189409	-0.295737	-0.296734	-0.284425	-0.0885694	-0.213045	-0.00121065	0.0736476	0.00727977	0.215634	-0.230071	-0.189048	-0.186278	-0.139632	-0.124258	-0.145539	-0.114628	0.113579	0.100215	-0.0323025	-0.325784	-0.310484	-0.213176	-0.284949	-0.151625	-0.239154	-0.293505	-0.234842	-0.268134	0.00973288	-0.0186563	0.0217966	0.000727402	-0.0487247			-0.179027	-0.249852	-0.133887	-0.150405	-0.196846	-0.262005	-0.252416	-0.336407	-0.0767444	-0.226887
-0.18362	-0.292698	-0.177756	-0.230015	-0.194939	-0.304948	-0.29786	-0.311051	-0.102986	-0.280758	-0.0167292	0.0539291	0.0542715	0.204918	-0.267539	-0.235223	-0.214797	-0.225055	-0.189756	-0.207088	-0.190775	0.035865	-0.0110625	-0.0645687	-0.291685	-0.267244	-0.300958	-0.324067	-0.130764	-0.248268	-0.356604	-0.307751	-0.27878	0.0324355	0.0124157	0.0148955	-0.0238081	-0.0802478			-0.219872	-0.299397	-0.172375	-0.227716	-0.215237	-0.310569	-0.298946	-0.371646	-0.116063	-0.247122
-0.195227	-0.277718	-0.174047	-0.227621	-0.204976	-0.287359	-0.295634	-0.31778	-0.133495	-0.266604	-0.0133081	0.0519378	0.0130359	0.157548	-0.284862	-0.282864	-0.204875	-0.191259	-0.170455	-0.181202	-0.123299	0.0611459	0.062195	-0.0941584	-0.345786	-0.316513	-0.29136	-0.305587	-0.1873	-0.290199	-0.322578	-0.307902	-0.308214	0.011182	-0.0108051	-0.00389149	-0.0456556	-0.105943			-0.210563	-0.305001	-0.215913	-0.204493	-0.206315	-0.289631	-0.315807	-0.32508	-0.169359	-0.229079
-0.184963	-0.290865	-0.121475	-0.185331	-0.163516	-0.295432	-0.260127	-0.299313	-0.0680173	-0.208543	0.00726296	0.104423	0.0461163	0.095391	-0.320474	-0.298691	-0.172787	-0.120927	-0.117477	-0.107144	-0.0319652	0.143892	0.1285	-0.101372	-0.386943	-0.336535	-0.291271	-0.225182	-0.167958	-0.28955	-0.279031	-0.325547	-0.339768	-0.0205435	-0.104052	-0.042968	-0.0863638	-0.147318			-0.207311	-0.329454	-0.141988	-0.184274	-0.191788	-0.311587	-0.272299	-0.321927	-0.0935126	-0.228202
-0.152686	-0.239421	-0.0874819	-0.185893	-0.140053	-0.262382	-0.227485	-0.300688	-0.0272391	-0.201095	0.00814989	0.106408	0.045706	0.0981117	-0.307184	-0.296093	-0.144851	-0.106423	-0.0986742	-0.10495	-0.019458	0.140176	0.149275	-0.0858121	-0.382056	-0.367577	-0.286039	-0.210032	-0.121638	-0.269939	-0.258003	-0.320277	-0.337533	0.0149895	-0.0704275	-0.0325723	-0.0846428	-0.134083			-0.160661	-0.253636	-0.128635	-0.188086	-0.181654	-0.257861	-0.23565	-0.311509	-0.0739588	-0.222853
-0.146773	-0.271402	-0.122748	-0.17783	-0.178867	-0.273732	-0.249516	-0.312572	-0.0543733	-0.221681	-0.00817101	0.0742425	0.0498807	0.120453	-0.293974	-0.280154	-0.165702	-0.137771	-0.132073	-0.132162	-0.0699653	0.139398	0.106196	-0.0777745	-0.367403	-0.319837	-0.283587	-0.24473	-0.134525	-0.277748	-0.286864	-0.310433	-0.327527	0.00266914	-0.0537411	-0.0261979	-0.07271	-0.128441			-0.188106	-0.277919	-0.126031	-0.166385	-0.172593	-0.266235	-0.245958	-0.332661	-0.0766296	-0.208957
-0.246256	-0.33108	-0.206381	-0.241124	-0.228373	-0.340499	-0.330051	-0.375791	-0.102705	-0.26331	0.0214884	0.106551	0.0575306	0.255446	-0.281498	-0.232216	-0.210742	-0.188119	-0.146088	-0.172838	-0.164865	0.0850781	0.0655962	-0.0195985	-0.344804	-0.341424	-0.256355	-0.359974	-0.147553	-0.266982	-0.362291	-0.280131	-0.266159	0.0725536	0.0322493	0.0507411	0.0231859	-0.0555762			-0.268058	-0.340855	-0.211873	-0.233975	-0.266348	-0.342247	-0.335665	-0.412195	-0.120563	-0.278584
-0.120008	-0.236945	-0.106715	-0.19867	-0.146888	-0.230344	-0.205688	-0.259896	-0.0561887	-0.187146	0.016252	0.11468	0.0547931	0.0795249	-0.318144	-0.344865	-0.147351	-0.0863468	-0.0721418	-0.069868	0.0162082	0.152994	0.162962	-0.0864399	-0.379388	-0.336576	-0.28752	-0.201968	-0.136593	-0.261955	-0.239067	-0.343044	-0.357405	-0.0105203	-0.0672583	-0.0308855	-0.0877505	-0.133926			-0.100674	-0.255939	-0.125099	-0.209609	-0.152275	-0.22252	-0.208427	-0.274274	-0.0781749	-0.197729
-0.136766	-0.224715	-0.111728	-0.162326	-0.15192	-0.2302	-0.221504	-0.293616	-0.0345461	-0.210223	0.0120592	0.102294	0.0629076	0.0320926	-0.322867	-0.32186	-0.162876	-0.0905779	-0.0897102	-0.0850158	-0.0300087	0.143532	0.12936	-0.114095	-0.388119	-0.361038	-0.314226	-0.203958	-0.14775	-0.283825	-0.261531	-0.32125	-0.345152	-0.0133601	-0.0949899	-0.0526959	-0.11066	-0.158876			-0.163304	-0.285893	-0.120371	-0.170949	-0.196964	-0.267647	-0.242589	-0.33735	-0.0604641	-0.223419
-0.16585	-0.277341	-0.147315	-0.238482	-0.166574	-0.259661	-0.256848	-0.283517	-0.0688792	-0.217957	-0.0120675	0.10674	0.0740707	0.121786	-0.300001	-0.316319	-0.171219	-0.154474	-0.127734	-0.129556	-0.0434561	0.1181	0.109372	-0.0678335	-0.34484	-0.307512	-0.327626	-0.233047	-0.134532	-0.25886	-0.278169	-0.348058	-0.332707	0.0477086	-0.0358023	-0.0235969	-0.0724045	-0.143288			-0.168067	-0.276684	-0.146261	-0.195576	-0.15758	-0.250502	-0.252778	-0.298677	-0.0800205	-0.192819
-0.134817	-0.211092	-0.110863	-0.215889	-0.154338	-0.244849	-0.210226	-0.249835	-0.0188264	-0.219416	0.052254	0.120441	0.08264	0.076062	-0.322822	-0.322044	-0.162345	-0.139504	-0.135801	-0.120323	-0.0341437	0.13778	0.133075	-0.118844	-0.34201	-0.305179	-0.312127	-0.196896	-0.142045	-0.265632	-0.256481	-0.340599	-0.327891	-0.0143797	-0.0872883	-0.0193817	-0.0832806	-0.138242			-0.178329	-0.249894	-0.166222	-0.236176	-0.191741	-0.273245	-0.25582	-0.29713	-0.0952577	-0.231385
-0.189969	-0.272607	-0.159153	-0.167414	-0.214681	-0.278293	-0.272085	-0.337238	-0.097419	-0.26175	-0.00540975	0.0331589	0.0308998	0.138927	-0.292568	-0.279664	-0.216589	-0.192835	-0.1952	-0.198417	-0.124751	0.05242	0.0542684	-0.117231	-0.359607	-0.3483	-0.287192	-0.293521	-0.159279	-0.282073	-0.321659	-0.329885	-0.33133	-0.00814584	-0.0364454	-0.0479858	-0.0790317	-0.12069			-0.194734	-0.274781	-0.152871	-0.165016	-0.199652	-0.279196	-0.268325	-0.343165	-0.0862661	-0.220633
-0.185918	-0.294696	-0.146759	-0.234267	-0.168697	-0.278422	-0.253747	-0.27283	-0.056474	-0.216534	0.0197379	0.106473	0.0630877	0.126864	-0.273059	-0.25813	-0.174937	-0.147708	-0.129351	-0.131518	-0.0790325	0.122312	0.119505	-0.0312925	-0.343098	-0.286345	-0.291896	-0.24327	-0.145159	-0.255193	-0.27877	-0.288126	-0.292516	0.0086097	-0.0693022	0.0140231	-0.0296353	-0.0970516			-0.172848	-0.300695	-0.128606	-0.212582	-0.170733	-0.291882	-0.254647	-0.304218	-0.0606947	-0.196533
-0.131492	-0.225713	-0.116027	-0.171583	-0.140204	-0.23457	-0.237053	-0.27509	-0.0716919	-0.221453	0.0229552	0.0868414	0.0507239	0.0608616	-0.312699	-0.339692	-0.162446	-0.114043	-0.116996	-0.115052	-0.0018847	0.179878	0.158258	-0.115623	-0.380245	-0.335501	-0.302987	-0.199985	-0.155734	-0.289682	-0.252147	-0.346105	-0.354844	-0.0115445	-0.0642966	-0.0480347	-0.103688	-0.156696			-0.135866	-0.262232	-0.123257	-0.176483	-0.160829	-0.25518	-0.234472	-0.303757	-0.0657444	-0.188
-0.259068	-0.34868	-0.203393	-0.24299	-0.25891	-0.344449	-0.328677	-0.356309	-0.11731	-0.3104	-0.0066388	0.067354	0.0541107	0.232263	-0.288078	-0.281583	-0.241826	-0.221942	-0.198627	-0.213235	-0.184456	0.05016	0.0196655	-0.081929	-0.356891	-0.325364	-0.291059	-0.35932	-0.198297	-0.28646	-0.371097	-0.309634	-0.278355	0.0125185	-0.0107227	0.0385528	0.0142549	-0.0472731			-0.254332	-0.33645	-0.201469	-0.218121	-0.23267	-0.315154	-0.323941	-0.367722	-0.124611	-0.239204
-0.128931	-0.266536	-0.144291	-0.226063	-0.195696	-0.276692	-0.263152	-0.283098	-0.0904891	-0.231445	-0.0234404	0.0682306	0.0398094	0.118172	-0.285586	-0.284601	-0.191583	-0.205322	-0.167698	-0.170615	-0.0805663	0.0867303	0.106008	-0.0646181	-0.328611	-0.299825	-0.337202	-0.272325	-0.142297	-0.274132	-0.294969	-0.331235	-0.305542	0.0100091	-0.0373711	0.00544734	-0.0440536	-0.115379			-0.166444	-0.28425	-0.142544	-0.188747	-0.213162	-0.267289	-0.255682	-0.317002	-0.0833152	-0.256559
-0.137573	-0.233131	-0.199139	-0.227342	-0.20147	-0.224918	-0.265091	-0.280496	-0.129563	-0.264992	-0.0271092	0.0572987	0.0235962	0.131065	-0.279724	-0.294698	-0.222191	-0.170904	-0.158018	-0.1755	-0.115915	0.0274491	0.0376402	-0.10639	-0.327479	-0.318624	-0.298747	-0.269191	-0.169389	-0.268946	-0.294765	-0.308724	-0.316314	-0.0115181	0.00161744	-0.0350049	-0.0663065	-0.116943			-0.158667	-0.198864	-0.161573	-0.141743	-0.192505	-0.18626	-0.209479	-0.282969	-0.114107	-0.202856
-0.152686	-0.243455	-0.180986	-0.230029	-0.211206	-0.218504	-0.248896	-0.272339	-0.11986	-0.248886	-0.0505379	0.0325588	0.0185186	0.069855	-0.316696	-0.321846	-0.214596	-0.177689	-0.195549	-0.190406	-0.0863501	0.0520315	0.0527661	-0.1221	-0.327946	-0.304535	-0.328967	-0.252517	-0.198804	-0.297187	-0.298159	-0.348147	-0.348043	-0.0384822	-0.0755419	-0.0509468	-0.102481	-0.146716			-0.190496	-0.287628	-0.193083	-0.230535	-0.226879	-0.261694	-0.272955	-0.365115	-0.10995	-0.237407
-0.137077	-0.266218	-0.154384	-0.212058	-0.156748	-0.247333	-0.248883	-0.253519	-0.0993787	-0.215954	-0.0412533	0.0556418	0.0454868	0.135132	-0.259104	-0.267342	-0.174022	-0.164708	-0.1331	-0.141553	-0.0741011	0.0875625	0.0640323	-0.0744697	-0.31195	-0.285745	-0.29201	-0.235727	-0.142351	-0.260223	-0.273378	-0.308145	-0.305884	0.0340638	-0.00331453	-0.0227405	-0.0680266	-0.121542			-0.173701	-0.308934	-0.164576	-0.210069	-0.184332	-0.295245	-0.28596	-0.32175	-0.0995553	-0.226239
-0.154089	-0.248907	-0.145074	-0.203535	-0.218297	-0.239801	-0.239065	-0.308277	-0.0751529	-0.256654	0.00309962	0.0596386	0.0226299	0.0923913	-0.324848	-0.332108	-0.219395	-0.14161	-0.139112	-0.142125	-0.10725	0.0597808	0.0809776	-0.112211	-0.352137	-0.346714	-0.300801	-0.267872	-0.204524	-0.301793	-0.304314	-0.309188	-0.31654	-0.0341715	-0.0742116	-0.0353715	-0.0785999	-0.139694			-0.190891	-0.262421	-0.156147	-0.200741	-0.202425	-0.2616	-0.250069	-0.317966	-0.0877137	-0.202704
-0.202252	-0.29215	-0.224291	-0.26286	-0.232446	-0.272833	-0.29933	-0.275648	-0.143645	-0.267945	-0.0553502	0.0268892	-0.000558833	0.112372	-0.303345	-0.303568	-0.254824	-0.227798	-0.199811	-0.213042	-0.147664	0.0507378	0.024311	-0.115575	-0.345543	-0.314994	-0.328483	-0.296583	-0.179731	-0.277162	-0.325328	-0.362152	-0.35387	-0.00528087	-0.056974	-0.0516024	-0.089112	-0.139065			-0.241699	-0.319795	-0.235656	-0.220311	-0.255892	-0.277522	-0.309034	-0.322085	-0.158787	-0.254192
-0.18024	-0.29912	-0.189228	-0.247541	-0.191606	-0.289464	-0.298385	-0.30569	-0.0984481	-0.248352	-0.0376197	0.0707654	0.0496613	0.168342	-0.279302	-0.264985	-0.201748	-0.197693	-0.153868	-0.158642	-0.133114	0.0998443	0.0644812	-0.0730967	-0.334579	-0.295585	-0.298051	-0.297267	-0.144451	-0.264949	-0.324065	-0.295793	-0.282078	0.0212345	-0.0140018	0.0112115	-0.0344982	-0.106369			-0.16395	-0.266882	-0.165245	-0.215537	-0.183163	-0.26168	-0.273979	-0.306111	-0.0950435	-0.21051
-0.18496	-0.303507	-0.188744	-0.277015	-0.239586	-0.301211	-0.293776	-0.299191	-0.148768	-0.317063	-0.0702071	0.00263391	0.00491856	0.178663	-0.257328	-0.235442	-0.273323	-0.266144	-0.231136	-0.249006	-0.233251	-0.0128667	-0.0390146	-0.0807289	-0.309789	-0.250202	-0.328529	-0.363093	-0.194927	-0.284369	-0.380387	-0.27929	-0.262304	-0.0185425	-0.00723893	-0.0301411	-0.0637359	-0.115191			-0.204597	-0.316637	-0.197637	-0.227294	-0.263721	-0.312057	-0.29868	-0.375819	-0.143172	-0.298622
-0.139168	-0.191285	-0.102093	-0.141742	-0.149457	-0.16694	-0.18739	-0.243804	-0.0400407	-0.222407	0.0461851	0.0977736	0.0686346	0.0638947	-0.308153	-0.333249	-0.196781	-0.110796	-0.1304	-0.138769	-0.0420866	0.0697693	0.0981052	-0.158119	-0.336178	-0.332732	-0.284425	-0.19778	-0.144007	-0.231415	-0.252268	-0.351024	-0.368235	-0.056041	-0.0649615	-0.0804903	-0.113937	-0.131384			-0.144019	-0.219456	-0.114364	-0.153155	-0.17213	-0.19729	-0.190309	-0.311019	-0.0613912	-0.18735
-0.177156	-0.239801	-0.165174	-0.199428	-0.171852	-0.259024	-0.280111	-0.289723	-0.114018	-0.231874	-0.00771974	0.0741443	0.0440412	0.125642	-0.269733	-0.258807	-0.189863	-0.130081	-0.112988	-0.127706	-0.0890004	0.0881771	0.0872852	-0.0864164	-0.340209	-0.319242	-0.26113	-0.255225	-0.161866	-0.267983	-0.293805	-0.272869	-0.284922	-0.00685527	0.00126087	-0.00320862	-0.0458092	-0.0742202			-0.207121	-0.277388	-0.164542	-0.20447	-0.197666	-0.287237	-0.290549	-0.346025	-0.105605	-0.233266
-0.17476	-0.316687	-0.183795	-0.266736	-0.217253	-0.2799	-0.287689	-0.306532	-0.110856	-0.254401	-0.0604364	0.0782801	0.0355644	0.172666	-0.303136	-0.291896	-0.216246	-0.201261	-0.163051	-0.171119	-0.121515	0.0837702	0.0914787	-0.0835845	-0.34542	-0.307132	-0.329426	-0.296844	-0.192521	-0.291823	-0.321862	-0.290426	-0.283463	0.0175139	-0.033765	0.015612	-0.0271557	-0.102795			-0.201769	-0.328417	-0.209696	-0.237161	-0.22865	-0.300264	-0.305265	-0.345534	-0.143969	-0.280856
-0.139734	-0.283225	-0.152522	-0.233215	-0.224355	-0.304272	-0.280561	-0.33669	-0.0817305	-0.261938	-0.00112993	0.0753037	0.0711797	0.149449	-0.300792	-0.293273	-0.200073	-0.181384	-0.167229	-0.174972	-0.149162	0.0866217	0.0670902	-0.0627569	-0.3633	-0.310521	-0.310062	-0.300889	-0.162844	-0.267854	-0.321549	-0.273139	-0.282848	0.0203723	-0.061514	-0.00686055	-0.0494341	-0.0971927			-0.204089	-0.308028	-0.187351	-0.218008	-0.226697	-0.279768	-0.291534	-0.351007	-0.1078	-0.228967
-0.203208	-0.288336	-0.180177	-0.236393	-0.197525	-0.308479	-0.283275	-0.293928	-0.0979816	-0.248696	-0.0124359	0.0815637	0.040302	0.14417	-0.246884	-0.226124	-0.191467	-0.17329	-0.155951	-0.168178	-0.130044	0.0955918	0.0873878	-0.0580887	-0.333745	-0.296948	-0.284297	-0.288851	-0.166716	-0.264578	-0.31239	-0.258267	-0.260035	-0.00130532	-0.0357106	0.0032715	-0.0223589	-0.0681925			-0.218082	-0.312815	-0.194085	-0.230823	-0.234435	-0.318129	-0.30784	-0.370474	-0.114923	-0.259396
-0.0669606	-0.215757	-0.033347	-0.175317	-0.150604	-0.254114	-0.182499	-0.314867	0.00394555	-0.211338	0.0798354	0.165365	0.109951	0.0865934	-0.322691	-0.326802	-0.134302	-0.0407974	-0.0549012	-0.0473323	0.00545833	0.174349	0.208433	-0.119704	-0.401792	-0.371296	-0.27719	-0.191315	-0.13675	-0.276536	-0.246071	-0.317379	-0.338769	0.0238776	-0.0609981	-0.0232915	-0.0798695	-0.120449			-0.1039	-0.23425	-0.0622653	-0.177599	-0.162664	-0.245256	-0.181175	-0.309846	-0.0334807	-0.188285
-0.102476	-0.203564	-0.115942	-0.173049	-0.160257	-0.245416	-0.227868	-0.330096	-0.0360368	-0.254791	0.0602314	0.10976	0.0757764	0.101697	-0.314908	-0.306857	-0.15261	-0.0902502	-0.0819855	-0.0907321	-0.0776916	0.109238	0.137601	-0.10134	-0.378762	-0.349674	-0.271623	-0.23138	-0.133902	-0.256875	-0.271258	-0.2675	-0.29073	0.0415637	-0.0136176	-0.0242947	-0.0750446	-0.0940018			-0.146907	-0.233351	-0.144107	-0.172174	-0.184508	-0.241542	-0.242423	-0.369838	-0.0789008	-0.224822
-0.196686	-0.340597	-0.189465	-0.276871	-0.189716	-0.323734	-0.27452	-0.311462	-0.101396	-0.246671	-0.0653379	0.0600215	0.0391103	0.15603	-0.282601	-0.274304	-0.196128	-0.212272	-0.172367	-0.177765	-0.118684	0.086973	0.0746911	-0.0572657	-0.326032	-0.277442	-0.327098	-0.299785	-0.164666	-0.279645	-0.317425	-0.287517	-0.283874	0.0175156	-0.0331525	0.00528644	-0.0482933	-0.119364			-0.193498	-0.343214	-0.180972	-0.241061	-0.225245	-0.331453	-0.28329	-0.364547	-0.0932367	-0.249535
-0.0768463	-0.179581	-0.0489739	-0.128877	-0.0995336	-0.164059	-0.137111	-0.230568	-0.00566231	-0.182665	0.0377951	0.0951121	0.0685514	0.0189776	-0.295505	-0.330649	-0.120297	-0.0709168	-0.088824	-0.0794254	0.0438458	0.168459	0.140386	-0.127725	-0.365172	-0.307641	-0.277393	-0.1353	-0.111288	-0.244285	-0.197445	-0.35321	-0.375371	0.00280934	-0.0686051	-0.0766	-0.136116	-0.159615			-0.12668	-0.245955	-0.0623585	-0.148032	-0.127406	-0.24542	-0.186841	-0.300906	-0.0319519	-0.169904
-0.21988	-0.281348	-0.215873	-0.205939	-0.203054	-0.280953	-0.3016	-0.267473	-0.143634	-0.206214	-0.038588	-0.00482107	-0.0277305	0.157835	-0.230815	-0.221694	-0.210279	-0.209787	-0.183824	-0.19617	-0.0915212	0.116524	0.0546366	-0.041386	-0.288242	-0.252911	-0.264784	-0.28272	-0.169279	-0.267262	-0.305663	-0.288457	-0.287315	0.00438203	-0.0236421	0.00311323	-0.0310324	-0.100992			-0.227564	-0.32118	-0.216772	-0.186206	-0.24372	-0.30679	-0.322591	-0.339331	-0.148104	-0.266242
-0.154753	-0.27177	-0.109627	-0.198686	-0.165163	-0.261005	-0.240485	-0.28856	-0.0545372	-0.226901	-0.0291104	0.111807	0.0711398	0.1234	-0.259544	-0.268878	-0.173402	-0.161818	-0.132281	-0.140419	-0.0458491	0.136423	0.113234	-0.0612525	-0.340889	-0.283531	-0.288035	-0.24577	-0.152395	-0.274543	-0.277534	-0.304383	-0.305165	0.0224194	-0.0320473	0.00600482	-0.0457539	-0.105815			-0.179919	-0.282154	-0.114251	-0.161798	-0.165388	-0.271058	-0.234123	-0.305002	-0.0527573	-0.18996
-0.163564	-0.317921	-0.174028	-0.225621	-0.213176	-0.270088	-0.279337	-0.294983	-0.109988	-0.255959	-0.0512548	0.0376681	0.022227	0.114075	-0.303743	-0.310574	-0.21484	-0.211346	-0.201006	-0.194486	-0.116151	0.0929773	0.0725608	-0.102362	-0.34887	-0.285375	-0.327266	-0.276946	-0.187938	-0.277974	-0.314826	-0.331402	-0.329597	-0.0440594	-0.0779642	-0.0381252	-0.0751182	-0.138978			-0.19385	-0.335418	-0.187655	-0.196987	-0.233546	-0.289994	-0.294409	-0.372864	-0.129013	-0.250756
-0.156254	-0.295231	-0.0994954	-0.185683	-0.222068	-0.327378	-0.223485	-0.375036	-0.0266919	-0.295476	0.0461277	0.10349	0.076307	0.190682	-0.300989	-0.290021	-0.21503	-0.178453	-0.151777	-0.170593	-0.163118	0.0522414	0.0382483	-0.0797758	-0.355114	-0.32462	-0.280858	-0.332964	-0.154318	-0.275924	-0.349119	-0.30267	-0.289508	0.0227161	-0.00554663	0.00931667	-0.0411868	-0.100938			-0.178982	-0.285167	-0.146165	-0.163736	-0.215762	-0.293343	-0.253401	-0.368135	-0.0739629	-0.24792
-0.156578	-0.279681	-0.179842	-0.226981	-0.250381	-0.280739	-0.254783	-0.304903	-0.0899186	-0.280501	-0.0359245	0.0594074	0.0288034	0.164147	-0.272659	-0.279755	-0.22562	-0.231341	-0.20864	-0.218557	-0.19055	0.0269615	-0.0089641	-0.0786813	-0.310974	-0.277564	-0.313385	-0.322175	-0.145092	-0.245847	-0.3316	-0.320717	-0.303017	0.00303349	-0.0451173	0.00217228	-0.0470267	-0.0993531			-0.206296	-0.302704	-0.197052	-0.246238	-0.238088	-0.266909	-0.277715	-0.349064	-0.102953	-0.235893
-0.172083	-0.224399	-0.0815197	-0.171704	-0.148986	-0.241268	-0.204311	-0.322507	0.0012384	-0.215168	0.0693189	0.135481	0.116626	0.146979	-0.299512	-0.296321	-0.137202	-0.0835026	-0.0896166	-0.0896172	-0.0353948	0.154122	0.148131	-0.0675052	-0.379567	-0.327757	-0.242656	-0.214446	-0.115909	-0.235089	-0.246087	-0.282066	-0.303609	0.0479873	-0.0258481	0.00156506	-0.0443232	-0.0804398			-0.174301	-0.261856	-0.0976177	-0.171344	-0.163793	-0.2535	-0.202869	-0.338796	-0.0387202	-0.192139
-0.103537	-0.225166	-0.0932411	-0.203205	-0.120976	-0.288277	-0.231635	-0.306555	-0.0270324	-0.210451	0.0303925	0.133193	0.10897	0.14798	-0.258515	-0.234018	-0.11766	-0.09794	-0.0642423	-0.0836241	-0.0864981	0.140278	0.146794	-0.0401821	-0.365685	-0.322682	-0.260293	-0.228098	-0.0681598	-0.209947	-0.256869	-0.278328	-0.301514	0.0776137	0.0113644	0.00731576	-0.037023	-0.0561138			-0.151194	-0.225288	-0.143065	-0.202611	-0.1588	-0.283423	-0.276606	-0.333604	-0.0554666	-0.220156
-0.138625	-0.244928	-0.163695	-0.183212	-0.195501	-0.218531	-0.226925	-0.274151	-0.100168	-0.231104	-0.0105776	0.0579713	0.0329017	0.084219	-0.295913	-0.329196	-0.205109	-0.150296	-0.141587	-0.150607	-0.0473819	0.105592	0.0924657	-0.0988975	-0.340092	-0.317422	-0.309354	-0.240607	-0.176346	-0.271074	-0.269958	-0.328043	-0.333781	-0.036914	-0.0722208	-0.0390657	-0.0899292	-0.146568			-0.159387	-0.272149	-0.184016	-0.177646	-0.219641	-0.229241	-0.236214	-0.325632	-0.126791	-0.252426
-0.166198	-0.236199	-0.139551	-0.237354	-0.16786	-0.315496	-0.283069	-0.261876	-0.0724627	-0.204852	0.0225866	0.0522288	0.0369862	0.180036	-0.255817	-0.219927	-0.167251	-0.161633	-0.144218	-0.15006	-0.0897263	0.134402	0.0798323	-0.0334251	-0.330143	-0.285302	-0.28193	-0.252717	-0.092486	-0.239541	-0.282589	-0.268519	-0.279057	0.0446396	-0.00949468	0.00311288	-0.0350185	-0.0924396			-0.217694	-0.266844	-0.172519	-0.209185	-0.245478	-0.322616	-0.290222	-0.362556	-0.0970575	-0.256259
-0.115107	-0.173856	0.00415316	-0.151785	-0.0337084	-0.189564	-0.158602	-0.207835	0.0367021	-0.102329	0.0690389	0.17163	0.117338	0.0340709	-0.289789	-0.285215	-0.0719129	-0.00452386	0.00107253	0.0110399	0.0618983	0.217649	0.209881	-0.0785964	-0.386003	-0.322375	-0.249314	-0.0960297	-0.0586158	-0.212659	-0.164441	-0.306512	-0.339571	0.0346651	-0.0697572	-0.0575255	-0.106879	-0.136199			-0.119141	-0.195402	-0.0289126	-0.135706	-0.0720123	-0.192968	-0.164578	-0.24535	-0.00676986	-0.110662
-0.157812	-0.264929	-0.160083	-0.19748	-0.189456	-0.253376	-0.247829	-0.285789	-0.0933415	-0.24573	-0.00831267	0.0402269	0.0392055	0.166186	-0.262647	-0.246493	-0.192153	-0.188497	-0.163113	-0.180901	-0.114875	0.0510752	0.0451744	-0.0769843	-0.29439	-0.306582	-0.278362	-0.280537	-0.155377	-0.262531	-0.300649	-0.317931	-0.301447	0.0109181	-0.0132406	-0.00556853	-0.0418402	-0.111341			-0.166811	-0.303527	-0.184168	-0.194138	-0.24688	-0.284708	-0.271979	-0.361058	-0.115476	-0.266994
-0.103171	-0.242857	-0.176008	-0.20375	-0.195079	-0.194321	-0.220158	-0.219741	-0.0944662	-0.237793	-0.0559479	0.0469264	0.00667519	0.0525489	-0.264822	-0.298771	-0.207189	-0.184718	-0.171687	-0.177731	-0.10417	0.0425362	0.0374754	-0.0879189	-0.293224	-0.265484	-0.317	-0.231858	-0.163604	-0.2533	-0.273672	-0.324722	-0.316974	-0.0561662	-0.0587577	-0.0588983	-0.10127	-0.143418			-0.184245	-0.267207	-0.194361	-0.211799	-0.228719	-0.24862	-0.251011	-0.277644	-0.129246	-0.245808
-0.104441	-0.163882	-0.188442	-0.257629	-0.188442	-0.238622	-0.188404	-0.21609	-0.139223	-0.227417	-0.052539	0.0835686	0.0510145	0.162706	-0.292463	-0.244547	-0.211682	-0.193212	-0.164376	-0.172438	-0.261606	-0.0303235	-0.0196059	-0.161862	-0.315109	-0.341911	-0.28903	-0.286468	-0.13761	-0.180975	-0.283587	-0.353686	-0.308625	0.0430275	0.0372265	-0.00545845	-0.0248395	-0.0225256			-0.127637	-0.189293	-0.207082	-0.275466	-0.174986	-0.280543	-0.240912	-0.277665	-0.144433	-0.263427
-0.137106	-0.275475	-0.100462	-0.160169	-0.187373	-0.28806	-0.239354	-0.341217	-0.0494708	-0.246644	0.0468895	0.0897626	0.0638457	0.125996	-0.300977	-0.275349	-0.171751	-0.121746	-0.121815	-0.120206	-0.070107	0.124061	0.100195	-0.0684211	-0.385661	-0.350995	-0.26672	-0.270632	-0.164	-0.291418	-0.299187	-0.304631	-0.314633	0.0232269	-0.0493428	-0.0262443	-0.0720972	-0.123889			-0.156418	-0.303936	-0.108402	-0.167022	-0.193879	-0.295915	-0.23413	-0.35394	-0.0509876	-0.225023
-0.12951	-0.171995	-0.0730719	-0.158047	-0.114624	-0.202998	-0.213647	-0.227166	-0.0278388	-0.242098	0.0250774	0.0955396	0.0780704	0.0645371	-0.330954	-0.354043	-0.168645	-0.123382	-0.125409	-0.120724	-0.0659913	0.0795768	0.0855056	-0.123036	-0.356075	-0.313398	-0.317575	-0.197366	-0.117292	-0.255285	-0.241989	-0.381749	-0.380082	0.0107909	-0.0446483	-0.0811503	-0.133485	-0.156161			-0.136759	-0.239479	-0.0629966	-0.153596	-0.112558	-0.24568	-0.187977	-0.28713	-0.0161213	-0.195222
-0.117406	-0.194105	-0.112302	-0.165599	-0.135402	-0.216086	-0.202929	-0.291741	-0.0761204	-0.201459	0.0134421	0.106269	0.0530067	0.115211	-0.296721	-0.312351	-0.143484	-0.0974401	-0.080325	-0.0867703	-0.0457092	0.11812	0.125065	-0.0996943	-0.337795	-0.315576	-0.281715	-0.219412	-0.127924	-0.257077	-0.259766	-0.300968	-0.314251	0.00112099	-0.0110395	-0.0214558	-0.0703736	-0.0934431			-0.138218	-0.216908	-0.133315	-0.156548	-0.141994	-0.220185	-0.222658	-0.315288	-0.0794517	-0.18578
-0.266357	-0.306411	-0.16963	-0.214773	-0.205636	-0.336008	-0.326575	-0.331813	-0.11575	-0.257144	0.0151711	0.0567517	0.0291554	0.22693	-0.242557	-0.196591	-0.207244	-0.156899	-0.133738	-0.163498	-0.157732	0.0760914	0.0313498	-0.0366352	-0.331343	-0.313779	-0.230054	-0.323536	-0.166203	-0.266879	-0.34319	-0.257427	-0.253002	0.0200525	0.0222181	0.030004	0.00572351	-0.0550653			-0.254038	-0.335609	-0.171567	-0.191905	-0.257505	-0.344596	-0.313047	-0.411242	-0.0886358	-0.251669
-0.113996	-0.214093	-0.13108	-0.216834	-0.156919	-0.222372	-0.227628	-0.261548	-0.0681942	-0.245883	0.00449163	0.0569351	0.0401947	0.0635807	-0.319719	-0.307111	-0.182497	-0.148435	-0.15118	-0.148586	-0.076715	0.0931735	0.106172	-0.105784	-0.370184	-0.326576	-0.301474	-0.230465	-0.143402	-0.273241	-0.273336	-0.335228	-0.349977	-0.0127797	-0.0702125	-0.0790758	-0.120567	-0.165277			-0.11803	-0.250566	-0.131307	-0.204658	-0.184171	-0.234236	-0.205335	-0.302031	-0.0716281	-0.227538
-0.101466	-0.196707	-0.0548837	-0.180579	-0.0994129	-0.265835	-0.188274	-0.293581	0.0212577	-0.182415	0.079623	0.212218	0.164877	0.12127	-0.318422	-0.317478	-0.112557	-0.0532177	-0.0248118	-0.0225663	-0.00302745	0.153535	0.190143	-0.0922651	-0.386946	-0.36508	-0.285153	-0.17808	-0.0952799	-0.231245	-0.233614	-0.297294	-0.306251	0.0416842	-0.00435613	0.0101549	-0.0471136	-0.0749792			-0.102091	-0.239495	-0.0876215	-0.199879	-0.136226	-0.264585	-0.198788	-0.313307	-0.0238251	-0.175309
-0.121535	-0.235597	-0.0798369	-0.170773	-0.139681	-0.265094	-0.2555	-0.294835	-0.0394716	-0.207041	0.0411057	0.116798	0.0769385	0.0736947	-0.315421	-0.324723	-0.15328	-0.0929073	-0.0800265	-0.0745663	-0.0171008	0.173168	0.140599	-0.10984	-0.397948	-0.345238	-0.314443	-0.206135	-0.127157	-0.281711	-0.268179	-0.321546	-0.337901	0.0342184	-0.0420471	-0.0322241	-0.100993	-0.13712			-0.142288	-0.240287	-0.0765076	-0.135065	-0.140619	-0.254463	-0.224703	-0.319529	-0.0395636	-0.175878
-0.10913	-0.230351	-0.0964247	-0.215396	-0.150477	-0.243923	-0.198699	-0.239976	-0.0481044	-0.216926	-0.00537427	0.124253	0.0701111	0.0587251	-0.328193	-0.344742	-0.148746	-0.113162	-0.113502	-0.0951128	-0.0340915	0.108131	0.113935	-0.130873	-0.329272	-0.290146	-0.315811	-0.19801	-0.156987	-0.279733	-0.250899	-0.353519	-0.336228	-0.0321333	-0.100062	-0.0162267	-0.0795854	-0.136156			-0.113966	-0.275094	-0.131793	-0.251194	-0.214559	-0.27729	-0.217638	-0.315641	-0.0643154	-0.234202
-0.168581	-0.275422	-0.206962	-0.240175	-0.224239	-0.25129	-0.261799	-0.256943	-0.130837	-0.224129	-0.076198	0.0201599	-0.0280037	0.110443	-0.262338	-0.235236	-0.212898	-0.209209	-0.192013	-0.205006	-0.137531	0.0717403	0.0560297	-0.0874395	-0.316867	-0.289593	-0.275573	-0.275904	-0.171716	-0.24587	-0.289735	-0.301194	-0.312818	-0.0181665	-0.0528849	-0.0648144	-0.0818647	-0.130099			-0.186015	-0.267458	-0.20449	-0.242263	-0.232414	-0.258136	-0.267428	-0.289933	-0.147744	-0.226035
-0.165439	-0.208228	-0.146656	-0.196416	-0.186959	-0.207034	-0.225978	-0.282059	-0.0909216	-0.27689	0.0456746	0.055866	0.0388815	0.114897	-0.310827	-0.321392	-0.201321	-0.148189	-0.14412	-0.14876	-0.135102	0.00104554	0.0572448	-0.142921	-0.329643	-0.315149	-0.272278	-0.260769	-0.168524	-0.256524	-0.296731	-0.324899	-0.317159	-0.0170921	-0.0261424	-0.0333769	-0.0629197	-0.0994272			-0.165547	-0.249195	-0.156396	-0.205686	-0.202605	-0.225159	-0.235029	-0.345281	-0.0851456	-0.217396
-0.0881635	-0.247269	-0.145206	-0.234719	-0.19636	-0.251827	-0.234913	-0.327438	-0.0545735	-0.255593	0.0214005	0.113134	0.0746939	0.140918	-0.302	-0.318999	-0.18423	-0.137794	-0.127276	-0.13673	-0.0686332	0.101224	0.139506	-0.0663506	-0.349181	-0.317827	-0.319629	-0.267315	-0.146274	-0.264319	-0.284303	-0.28362	-0.298433	0.00356914	-0.0227679	-0.00485256	-0.0529094	-0.112383			-0.119451	-0.251404	-0.157524	-0.218386	-0.213417	-0.267034	-0.231456	-0.350331	-0.0831308	-0.283667
-0.218395	-0.30261	-0.232929	-0.277723	-0.239168	-0.301234	-0.324013	-0.325048	-0.150781	-0.248289	-0.0171294	0.0624785	0.0220263	0.191677	-0.294732	-0.280029	-0.214845	-0.208033	-0.184372	-0.197402	-0.111319	0.0840616	0.0781981	-0.0755029	-0.345696	-0.328067	-0.30088	-0.315099	-0.185718	-0.283777	-0.330211	-0.308923	-0.304933	0.00832277	-0.0119392	0.00549363	-0.0299882	-0.0870939			-0.236832	-0.309468	-0.216927	-0.217418	-0.240839	-0.296641	-0.304283	-0.359388	-0.135234	-0.226167
-0.148196	-0.248802	-0.148753	-0.210187	-0.174928	-0.277059	-0.254758	-0.2987	-0.0695084	-0.220348	-0.00521133	0.0634283	0.0285904	0.115527	-0.310529	-0.310583	-0.166595	-0.13927	-0.133502	-0.13106	-0.0397443	0.147406	0.163439	-0.0732019	-0.36074	-0.329445	-0.317946	-0.239518	-0.153132	-0.275653	-0.274403	-0.30491	-0.317849	0.00202816	-0.0536807	-0.0288428	-0.0736016	-0.128554			-0.167211	-0.27257	-0.179524	-0.217781	-0.213382	-0.291318	-0.275012	-0.345773	-0.0914286	-0.22897
-0.188291	-0.310086	-0.108426	-0.181754	-0.18152	-0.352631	-0.261929	-0.376866	-0.0580778	-0.263454	0.019361	0.111578	0.0910702	0.167981	-0.300648	-0.279108	-0.178626	-0.153435	-0.13286	-0.141489	-0.113257	0.13583	0.0845984	-0.0497445	-0.40304	-0.335667	-0.263201	-0.285993	-0.144539	-0.29543	-0.326877	-0.29675	-0.300201	0.0420804	0.0161924	0.0319983	-0.0383111	-0.0763707			-0.20172	-0.334675	-0.130828	-0.178152	-0.187077	-0.335878	-0.266955	-0.390594	-0.0824476	-0.24468
-0.0990717	-0.171112	-0.0680912	-0.167517	-0.121317	-0.210673	-0.183122	-0.210738	-0.0223588	-0.170559	0.0460962	0.106259	0.0846361	0.00730625	-0.315048	-0.332595	-0.123696	-0.077926	-0.0942182	-0.0679449	0.0138108	0.167431	0.175822	-0.111965	-0.354722	-0.298423	-0.306756	-0.136793	-0.133315	-0.258611	-0.209127	-0.332186	-0.349191	-0.0275411	-0.108337	-0.0576937	-0.116686	-0.146551			-0.130455	-0.243313	-0.0982531	-0.190914	-0.165349	-0.237473	-0.197682	-0.294082	-0.0543051	-0.185417
-0.134748	-0.241751	-0.0872643	-0.187117	-0.158138	-0.236109	-0.186397	-0.289125	-0.0330619	-0.196759	0.0458804	0.114817	0.0547085	0.065135	-0.30583	-0.324451	-0.144593	-0.0818883	-0.0918482	-0.0923791	0.0175035	0.150174	0.169825	-0.081387	-0.373707	-0.347302	-0.281069	-0.195551	-0.154433	-0.270926	-0.233018	-0.335557	-0.353731	-0.00640899	-0.0775896	-0.0381443	-0.0896091	-0.128077			-0.140822	-0.242915	-0.103036	-0.157247	-0.177263	-0.214421	-0.185323	-0.305026	-0.0577868	-0.201967
-0.183457	-0.261233	-0.146808	-0.209874	-0.204022	-0.280929	-0.27719	-0.305504	-0.0632198	-0.285803	0.0497162	0.0999006	0.0777179	0.133282	-0.315776	-0.300775	-0.198618	-0.134155	-0.130635	-0.130372	-0.136272	0.0669277	0.0854463	-0.0989719	-0.339779	-0.309113	-0.288085	-0.292582	-0.195759	-0.284653	-0.33382	-0.313944	-0.310358	-0.025632	-0.059912	0.009249	-0.0309419	-0.0960663			-0.214979	-0.27575	-0.145435	-0.22033	-0.217623	-0.282497	-0.271719	-0.357888	-0.081214	-0.26668
-0.271336	-0.373944	-0.232432	-0.275029	-0.299912	-0.35339	-0.34153	-0.3455	-0.162409	-0.33464	-0.0448741	-0.0154548	-0.0205701	0.152693	-0.319676	-0.295587	-0.307906	-0.28591	-0.278891	-0.286654	-0.19886	0.0203243	-0.0385382	-0.11344	-0.346659	-0.296317	-0.363032	-0.381228	-0.274622	-0.351472	-0.411011	-0.365029	-0.341147	-0.0825367	-0.0971301	-0.0265932	-0.0689547	-0.151979			-0.26731	-0.350238	-0.202028	-0.226178	-0.277432	-0.345413	-0.316821	-0.388379	-0.139584	-0.296305
-0.129998	-0.243195	-0.0813886	-0.191942	-0.196454	-0.324169	-0.235923	-0.345963	-0.0265505	-0.295372	0.112469	0.148453	0.135691	0.176519	-0.301087	-0.304678	-0.192959	-0.163831	-0.137121	-0.141072	-0.158414	0.0510254	0.067059	-0.0980266	-0.368451	-0.340639	-0.268907	-0.285608	-0.102554	-0.21957	-0.300526	-0.317813	-0.298613	0.0759044	0.0504091	0.0243769	-0.0234343	-0.0387923			-0.185056	-0.281337	-0.155283	-0.187685	-0.227685	-0.323288	-0.288782	-0.40603	-0.0958279	-0.287778
-0.142129	-0.300512	-0.137443	-0.212731	-0.15965	-0.278483	-0.257934	-0.300549	-0.055752	-0.201338	-0.0399246	0.112925	0.0713273	0.142961	-0.272583	-0.281762	-0.159482	-0.171562	-0.126131	-0.134587	-0.0660914	0.153788	0.100853	-0.0572771	-0.346487	-0.288545	-0.304094	-0.254508	-0.13649	-0.280383	-0.295009	-0.303548	-0.296037	0.0528945	-0.0312309	0.0230902	-0.0363697	-0.110674			-0.190161	-0.331124	-0.148216	-0.215183	-0.188047	-0.303894	-0.270749	-0.360162	-0.0583786	-0.21715
-0.162166	-0.280229	-0.156897	-0.226813	-0.190845	-0.268586	-0.269025	-0.320225	-0.0515679	-0.247806	0.0237059	0.0763488	0.06233	0.187403	-0.262938	-0.251907	-0.18762	-0.160092	-0.153696	-0.15632	-0.149965	0.050165	0.0488168	-0.0891785	-0.34877	-0.329491	-0.249538	-0.291676	-0.152789	-0.244188	-0.313702	-0.307927	-0.302629	0.00743527	-0.0210171	-0.0111641	-0.0291313	-0.0768109			-0.186788	-0.272907	-0.178045	-0.197249	-0.223879	-0.254927	-0.275353	-0.352788	-0.0769816	-0.243158
-0.193826	-0.293134	-0.187974	-0.293308	-0.19301	-0.313716	-0.297685	-0.295722	-0.128714	-0.231691	-0.0322016	0.0418749	0.0316594	0.2423	-0.219543	-0.194628	-0.199493	-0.189099	-0.152824	-0.182186	-0.155802	0.0768503	0.0541145	0.00627127	-0.290527	-0.282939	-0.263561	-0.324164	-0.132082	-0.231569	-0.328079	-0.274043	-0.276512	0.0463503	0.0270289	0.0386712	0.0106159	-0.0554701			-0.215212	-0.33156	-0.222324	-0.280378	-0.241037	-0.355162	-0.332446	-0.369766	-0.140408	-0.259666
-0.126683	-0.224261	-0.133991	-0.137437	-0.138372	-0.206738	-0.226797	-0.243411	-0.087161	-0.178112	-0.0176979	0.0712436	0.073797	0.106899	-0.277943	-0.342831	-0.143008	-0.150113	-0.126828	-0.11705	0.0196207	0.155039	0.130519	-0.0743093	-0.313471	-0.266025	-0.3323	-0.203692	-0.120251	-0.241594	-0.235325	-0.339947	-0.334997	0.0140301	-0.0375638	0.00761335	-0.0656648	-0.128864			-0.132174	-0.241442	-0.165025	-0.143412	-0.169819	-0.230907	-0.269198	-0.300004	-0.115134	-0.214614
-0.128384	-0.237037	-0.12286	-0.195969	-0.128857	-0.257782	-0.239507	-0.274108	-0.0490888	-0.183556	0.00276342	0.129444	0.0899667	0.150243	-0.256774	-0.253489	-0.123947	-0.112854	-0.0863991	-0.0838945	-0.0378572	0.15561	0.141143	-0.0508351	-0.329736	-0.290566	-0.256461	-0.214895	-0.107434	-0.237394	-0.251272	-0.264052	-0.268457	0.0503665	-0.00598474	0.0381756	-0.016381	-0.0698366			-0.124746	-0.232388	-0.144239	-0.159366	-0.14871	-0.25208	-0.255261	-0.300514	-0.0968619	-0.202497
-0.0937044	-0.213062	-0.0943488	-0.12802	-0.13723	-0.1895	-0.200766	-0.26727	-0.0396371	-0.189418	0.0190483	0.103055	0.0637354	0.0655019	-0.286678	-0.324533	-0.153745	-0.109625	-0.0944588	-0.100491	0.00682245	0.14856	0.152966	-0.0867513	-0.355099	-0.33779	-0.312108	-0.19313	-0.119231	-0.256065	-0.232592	-0.332237	-0.352538	0.0260246	-0.0503001	-0.0470329	-0.10681	-0.143264			-0.129191	-0.239199	-0.0934945	-0.140996	-0.138386	-0.220127	-0.202693	-0.300495	-0.0367247	-0.184149
-0.161838	-0.231315	-0.144689	-0.193982	-0.167567	-0.223044	-0.23917	-0.255047	-0.090739	-0.218418	0.0065159	0.054706	0.0297904	0.0811116	-0.277143	-0.283463	-0.178806	-0.162517	-0.155479	-0.148994	-0.0694187	0.0956043	0.0836375	-0.0730857	-0.32184	-0.277541	-0.29499	-0.246251	-0.155513	-0.261128	-0.276673	-0.316593	-0.313101	-0.0213782	-0.0657033	-0.0247978	-0.067925	-0.124657			-0.180731	-0.265134	-0.159536	-0.187829	-0.201905	-0.247188	-0.260308	-0.314681	-0.113189	-0.237379
-0.185105	-0.229234	-0.128025	-0.17334	-0.18644	-0.207846	-0.24628	-0.31952	-0.0572679	-0.228923	0.0647357	0.102733	0.0615249	0.110115	-0.294493	-0.302918	-0.152382	-0.0963666	-0.105977	-0.101595	-0.075882	0.108292	0.145549	-0.075083	-0.365902	-0.349155	-0.23256	-0.246272	-0.169046	-0.268621	-0.277685	-0.268472	-0.304748	-0.0112475	-0.0718675	-0.0042479	-0.045617	-0.0876468			-0.174129	-0.258924	-0.178664	-0.209091	-0.228822	-0.231636	-0.265138	-0.348999	-0.099401	-0.233802
-0.168739	-0.310615	-0.14965	-0.238103	-0.218155	-0.300009	-0.266898	-0.343209	-0.0746878	-0.269081	-0.0334532	0.100998	0.0567706	0.175376	-0.281839	-0.277951	-0.201383	-0.177578	-0.147934	-0.151063	-0.108884	0.094017	0.0851086	-0.0500233	-0.35968	-0.301576	-0.307559	-0.305434	-0.175199	-0.294515	-0.327679	-0.279248	-0.278663	0.0523359	-0.0194625	0.0324461	-0.0135588	-0.0998864			-0.164543	-0.316577	-0.174371	-0.218157	-0.228336	-0.29042	-0.275406	-0.356799	-0.0921496	-0.251889
-0.219815	-0.312805	-0.251656	-0.271215	-0.260159	-0.299232	-0.320998	-0.306267	-0.163356	-0.265954	-0.0566261	0.0204322	-0.00886807	0.157842	-0.272715	-0.240896	-0.245104	-0.227879	-0.207906	-0.214168	-0.143947	0.0346129	0.0672261	-0.0632523	-0.315055	-0.28727	-0.285649	-0.326939	-0.199366	-0.287247	-0.332573	-0.318119	-0.306489	-0.0135118	-0.0485568	-0.00426901	-0.0242816	-0.0977473			-0.199775	-0.293667	-0.226302	-0.235402	-0.238297	-0.265412	-0.289724	-0.32275	-0.146469	-0.24555
-0.162108	-0.241747	-0.106908	-0.163625	-0.168861	-0.233469	-0.249864	-0.313793	-0.0310051	-0.233423	0.0574002	0.110208	0.0899701	0.176711	-0.248506	-0.230446	-0.15869	-0.14247	-0.108888	-0.132259	-0.0926479	0.108323	0.0989546	-0.0385996	-0.326677	-0.292939	-0.258112	-0.260075	-0.106528	-0.228402	-0.28101	-0.264726	-0.274481	0.0575464	-0.00551872	0.0362978	-0.00865984	-0.0643857			-0.148266	-0.243069	-0.126487	-0.15371	-0.182183	-0.223639	-0.242791	-0.346896	-0.0597864	-0.205524
-0.123434	-0.229535	-0.162728	-0.256385	-0.143215	-0.274675	-0.275837	-0.222341	-0.0877842	-0.201803	-0.0412143	0.0724627	0.0110112	0.160599	-0.25683	-0.232765	-0.168783	-0.183392	-0.13543	-0.153313	-0.102647	0.0910406	0.0740293	-0.0633295	-0.301836	-0.289924	-0.284327	-0.246997	-0.107103	-0.220492	-0.273529	-0.281322	-0.272313	0.0195014	-0.00449555	-0.00251748	-0.0501608	-0.0858197			-0.151882	-0.267128	-0.163303	-0.240352	-0.201267	-0.262849	-0.260301	-0.314776	-0.09583	-0.233572
-0.150383	-0.209418	-0.0562408	-0.137124	-0.116584	-0.214991	-0.181544	-0.267044	-0.0243799	-0.171319	0.0368521	0.113631	0.0488581	0.0525607	-0.277275	-0.27986	-0.119492	-0.0460883	-0.0482891	-0.0523688	0.0118294	0.151313	0.144161	-0.0931696	-0.386296	-0.338528	-0.216304	-0.168715	-0.134318	-0.247499	-0.222931	-0.276389	-0.309957	-0.0207136	-0.0641165	-0.0429056	-0.0831945	-0.112321			-0.147482	-0.247495	-0.0685899	-0.144838	-0.141706	-0.220267	-0.192575	-0.305355	-0.0262924	-0.157695
-0.214376	-0.320584	-0.167701	-0.231283	-0.253816	-0.318604	-0.302456	-0.367723	-0.0969358	-0.315027	0.00499345	0.0488208	0.041872	0.130536	-0.338871	-0.329712	-0.253184	-0.225867	-0.224406	-0.22936	-0.159283	0.045496	0.0385797	-0.116604	-0.381817	-0.346708	-0.33948	-0.342393	-0.196169	-0.315263	-0.366327	-0.340206	-0.320964	-0.0170913	-0.0668601	-0.0191313	-0.0740319	-0.128697			-0.251282	-0.337595	-0.17096	-0.212363	-0.262395	-0.349941	-0.299714	-0.417183	-0.0921378	-0.304235
-0.168348	-0.235528	-0.0970639	-0.221613	-0.172376	-0.277439	-0.226032	-0.312282	-0.0304406	-0.243997	0.0666183	0.112989	0.0869292	0.141629	-0.292176	-0.294342	-0.157972	-0.113773	-0.0970657	-0.106247	-0.120186	0.0661444	0.110633	-0.0762672	-0.343783	-0.317364	-0.247111	-0.246301	-0.128207	-0.225835	-0.274884	-0.300843	-0.311972	0.0217851	-0.026574	-0.00938564	-0.0471583	-0.0803329			-0.15964	-0.254577	-0.133647	-0.203278	-0.200695	-0.249624	-0.231642	-0.339024	-0.0666721	-0.229872
-0.152861	-0.212561	-0.174299	-0.266068	-0.190493	-0.265629	-0.276768	-0.309224	-0.08372	-0.268876	-0.0279106	0.0547937	-0.00478194	0.121056	-0.314303	-0.301067	-0.206781	-0.154727	-0.159578	-0.158389	-0.115937	0.051897	0.08194	-0.148027	-0.378355	-0.355366	-0.295297	-0.256429	-0.167377	-0.285244	-0.300067	-0.339847	-0.35609	-0.00561833	-0.0664235	-0.0705306	-0.114003	-0.164351			-0.169528	-0.236679	-0.183475	-0.23226	-0.200824	-0.26007	-0.288849	-0.320724	-0.110275	-0.239379
-0.166167	-0.257206	-0.186814	-0.237451	-0.204501	-0.256241	-0.291096	-0.320665	-0.1178	-0.28315	-0.0201824	0.0906435	0.0334781	0.173706	-0.281132	-0.27629	-0.219617	-0.179584	-0.139264	-0.149765	-0.171445	0.0156491	0.0453597	-0.0880773	-0.323608	-0.284321	-0.284808	-0.317866	-0.202882	-0.284794	-0.351113	-0.277514	-0.259552	0.0184302	0.0119316	0.0323601	-0.0196998	-0.0851132			-0.198308	-0.282462	-0.183495	-0.213901	-0.208749	-0.277557	-0.279474	-0.338709	-0.111957	-0.263436
-0.173656	-0.27382	-0.173647	-0.209351	-0.179862	-0.261524	-0.276857	-0.271213	-0.114245	-0.238396	-0.0101952	0.0671232	0.0480723	0.128788	-0.267296	-0.269848	-0.204133	-0.177686	-0.150926	-0.159878	-0.106729	0.0824263	0.0740073	-0.0706057	-0.323923	-0.283638	-0.309082	-0.260476	-0.154312	-0.251854	-0.29235	-0.302587	-0.302276	0.0134752	-0.036653	-0.00409143	-0.0432651	-0.0975908			-0.19308	-0.284955	-0.161906	-0.189272	-0.16673	-0.264707	-0.261834	-0.289691	-0.123479	-0.178019
-0.166137	-0.270689	-0.125949	-0.208039	-0.13723	-0.280776	-0.242009	-0.269757	-0.0832959	-0.197475	-0.0344185	0.089927	0.0462508	0.0649677	-0.331354	-0.332048	-0.170249	-0.151487	-0.140472	-0.132602	-0.0103658	0.179628	0.13809	-0.119737	-0.402952	-0.315045	-0.345643	-0.208512	-0.138182	-0.286524	-0.263366	-0.36617	-0.379757	-0.00646569	-0.0947216	-0.0592387	-0.117768	-0.167972			-0.16947	-0.289225	-0.123335	-0.193475	-0.152503	-0.277881	-0.233434	-0.305883	-0.0865997	-0.186585
-0.113245	-0.198293	-0.153414	-0.199623	-0.165376	-0.195878	-0.234398	-0.265708	-0.0993259	-0.239363	-0.0846784	0.0464343	-0.00781018	0.0492284	-0.289632	-0.296814	-0.197745	-0.166528	-0.161736	-0.169447	-0.0897775	0.0753923	0.0632549	-0.123385	-0.348008	-0.3132	-0.302115	-0.232889	-0.138818	-0.263083	-0.275338	-0.335785	-0.352438	-0.0110393	-0.0444704	-0.0782176	-0.128284	-0.161167			-0.142388	-0.250014	-0.129953	-0.176403	-0.17581	-0.238806	-0.223574	-0.308492	-0.0828121	-0.202223
-0.159125	-0.318109	-0.174225	-0.211671	-0.251985	-0.331049	-0.291254	-0.373786	-0.0941029	-0.303411	-0.0100367	0.0632311	0.0644759	0.18225	-0.332414	-0.310686	-0.248797	-0.226902	-0.222856	-0.229987	-0.169249	0.0975352	0.0669086	-0.109076	-0.399661	-0.345569	-0.335053	-0.333996	-0.164391	-0.301652	-0.351254	-0.329982	-0.341387	0.0213891	-0.0355895	-0.0155867	-0.0688586	-0.115843			-0.155073	-0.294949	-0.123167	-0.201856	-0.210863	-0.309339	-0.238692	-0.378369	-0.0546997	-0.263582
-0.171917	-0.261745	-0.176732	-0.236179	-0.232854	-0.253215	-0.259046	-0.318563	-0.123105	-0.288007	-0.00646391	0.0729324	0.0398856	0.114211	-0.311446	-0.302204	-0.222366	-0.188329	-0.177134	-0.186525	-0.151814	0.0610166	0.073427	-0.105437	-0.35968	-0.316474	-0.329364	-0.30397	-0.190403	-0.300168	-0.330807	-0.311918	-0.310277	-0.0144219	-0.0410784	-0.0115347	-0.0645247	-0.110334			-0.179697	-0.252666	-0.184769	-0.225649	-0.225333	-0.240952	-0.258852	-0.333084	-0.119813	-0.236713
-0.261764	-0.320063	-0.19706	-0.232912	-0.242397	-0.327783	-0.308712	-0.319646	-0.107448	-0.276274	0.0219307	0.0325813	0.0061567	0.165872	-0.294576	-0.249229	-0.253529	-0.198209	-0.185969	-0.197358	-0.174172	0.0545052	0.0527609	-0.0620916	-0.344006	-0.310975	-0.280141	-0.35363	-0.238321	-0.313746	-0.380235	-0.276343	-0.275437	-0.0285583	-0.0684355	-0.00930074	-0.0309649	-0.111851			-0.27257	-0.331408	-0.200063	-0.214902	-0.258119	-0.329071	-0.301391	-0.359327	-0.13057	-0.270593
-0.173512	-0.279816	-0.187682	-0.261354	-0.207083	-0.282238	-0.287992	-0.301178	-0.112968	-0.243341	-0.0411212	0.0216859	0.00605116	0.15589	-0.270349	-0.272844	-0.201083	-0.195391	-0.170835	-0.181504	-0.0991825	0.0823794	0.0952294	-0.0760808	-0.308326	-0.289633	-0.297254	-0.279214	-0.167891	-0.278601	-0.301095	-0.303268	-0.292035	-0.0170734	-0.0438991	-0.00113701	-0.0454475	-0.119636			-0.173682	-0.289752	-0.193912	-0.216069	-0.222786	-0.284095	-0.30068	-0.344852	-0.127088	-0.225285
-0.124725	-0.276465	-0.1429	-0.249254	-0.186634	-0.253918	-0.237353	-0.273024	-0.0597924	-0.20322	0.00780307	0.074375	0.0762794	0.107193	-0.30169	-0.315113	-0.171317	-0.162893	-0.15728	-0.137249	-0.0450596	0.105511	0.0980503	-0.114661	-0.331118	-0.29159	-0.311121	-0.226082	-0.144051	-0.257513	-0.27328	-0.33351	-0.311198	-0.00556552	-0.0669355	-0.0066679	-0.0575196	-0.127413			-0.156934	-0.295392	-0.160872	-0.229148	-0.219331	-0.270954	-0.262652	-0.329522	-0.0895066	-0.224415
-0.0780266	-0.182082	-0.0210944	-0.141541	-0.0997341	-0.22924	-0.200836	-0.274038	0.0298058	-0.19412	0.0850449	0.144399	0.117041	0.0568468	-0.339603	-0.337118	-0.107701	-0.0179876	-0.0407737	-0.0298818	0.0421888	0.187531	0.213371	-0.129055	-0.414869	-0.376827	-0.27667	-0.125253	-0.108146	-0.252069	-0.20918	-0.337722	-0.37206	-0.0065403	-0.0924008	-0.0570271	-0.116212	-0.133201			-0.112538	-0.209452	-0.0222038	-0.113242	-0.101115	-0.245703	-0.19226	-0.293348	0.0272141	-0.155361
-0.223883	-0.28087	-0.189604	-0.228865	-0.211578	-0.296978	-0.291992	-0.285008	-0.128601	-0.274594	-0.0334176	0.0383855	0.00220444	0.137627	-0.300971	-0.301741	-0.232687	-0.207257	-0.200374	-0.202191	-0.120012	0.0695814	0.0551372	-0.0979537	-0.339278	-0.301105	-0.322195	-0.292866	-0.193462	-0.288891	-0.321669	-0.332253	-0.320543	-0.029722	-0.0608938	-0.0197174	-0.0637112	-0.11794			-0.24604	-0.307634	-0.173933	-0.187513	-0.224842	-0.305138	-0.296933	-0.347348	-0.109047	-0.231898
-0.193499	-0.253638	-0.161932	-0.223122	-0.182444	-0.284041	-0.275733	-0.292625	-0.0826703	-0.226264	0.021876	0.052912	0.0207176	0.116419	-0.271933	-0.236191	-0.160867	-0.117788	-0.121994	-0.129737	-0.0909927	0.100081	0.104345	-0.0553191	-0.336597	-0.300806	-0.240637	-0.259445	-0.184995	-0.277497	-0.297251	-0.283162	-0.294626	-0.0242592	-0.0520803	0.00915964	-0.0235498	-0.0973892			-0.186205	-0.273866	-0.152836	-0.184503	-0.181236	-0.275272	-0.260779	-0.327173	-0.0952827	-0.190735
-0.225307	-0.315282	-0.178109	-0.236305	-0.211105	-0.30211	-0.288617	-0.327975	-0.0730639	-0.239819	-0.00136487	0.0606592	0.0341609	0.178625	-0.263582	-0.244479	-0.211715	-0.184213	-0.168185	-0.180754	-0.130382	0.0774931	0.0539584	-0.042917	-0.323674	-0.310976	-0.289004	-0.302479	-0.146037	-0.261337	-0.325067	-0.285774	-0.287443	-0.00875414	-0.0497331	-0.000344674	-0.0275395	-0.111179			-0.243829	-0.304379	-0.190188	-0.20452	-0.238957	-0.278885	-0.294351	-0.356552	-0.102367	-0.250804
-0.129283	-0.246297	-0.201502	-0.253278	-0.216732	-0.271254	-0.300038	-0.275627	-0.121142	-0.241503	-0.0267028	0.036798	0.00425674	0.124307	-0.296871	-0.289146	-0.222401	-0.187852	-0.169091	-0.177623	-0.117954	0.0578729	0.0366147	-0.111151	-0.333366	-0.322202	-0.316739	-0.275724	-0.158026	-0.27393	-0.308225	-0.326698	-0.315025	0.000839391	-0.0368777	-0.0365685	-0.0782181	-0.131953			-0.176218	-0.312629	-0.240407	-0.280559	-0.277799	-0.323883	-0.330463	-0.357461	-0.157302	-0.261553
-0.113123	-0.227293	-0.0669518	-0.121116	-0.116316	-0.210837	-0.199254	-0.257045	-0.00370984	-0.166632	0.0119831	0.122515	0.0730879	0.0659909	-0.285343	-0.293615	-0.115136	-0.0936376	-0.0821274	-0.08253	0.0190979	0.177762	0.158904	-0.0993655	-0.36444	-0.336469	-0.274086	-0.166934	-0.0918871	-0.240353	-0.215806	-0.315674	-0.329213	0.0212907	-0.0813422	-0.0373746	-0.0832473	-0.12036			-0.15985	-0.294595	-0.107129	-0.154514	-0.146205	-0.253517	-0.231921	-0.301388	-0.0508514	-0.151271
-0.194	-0.337481	-0.167579	-0.267766	-0.193873	-0.290781	-0.2668	-0.278728	-0.0928582	-0.246448	-0.0648607	0.0771777	0.0408887	0.120328	-0.309298	-0.29487	-0.212266	-0.196895	-0.174831	-0.176798	-0.108684	0.0855867	0.0892311	-0.0650018	-0.349806	-0.309978	-0.342312	-0.278086	-0.19764	-0.302298	-0.313662	-0.304272	-0.310799	-0.0246007	-0.0914807	-0.0234305	-0.0758711	-0.157567			-0.193567	-0.331412	-0.18184	-0.259826	-0.204168	-0.301371	-0.282707	-0.322663	-0.0944425	-0.244355
-0.198607	-0.285169	-0.183832	-0.238134	-0.205499	-0.250467	-0.264439	-0.280685	-0.111165	-0.255885	-0.0706718	0.0259596	-0.00980942	0.100392	-0.30663	-0.301843	-0.2304	-0.190236	-0.177825	-0.187846	-0.0983494	0.0672226	0.0676136	-0.117889	-0.348431	-0.320625	-0.325471	-0.2603	-0.196816	-0.299866	-0.30741	-0.343559	-0.345065	-0.0561499	-0.0770238	-0.0612557	-0.100217	-0.162786			-0.197975	-0.268707	-0.163075	-0.221859	-0.179955	-0.244543	-0.253449	-0.298719	-0.101609	-0.212174
-0.133104	-0.260049	-0.165727	-0.207066	-0.184915	-0.24559	-0.257658	-0.30226	-0.112924	-0.261355	-0.061649	0.0821756	0.0468216	0.160739	-0.278486	-0.284334	-0.210965	-0.198841	-0.160938	-0.17594	-0.106393	0.0637004	0.0526549	-0.0896487	-0.328878	-0.310629	-0.314879	-0.289164	-0.160102	-0.28526	-0.311483	-0.31591	-0.298631	0.0489194	0.0234145	0.000262594	-0.0576798	-0.108158			-0.14012	-0.273841	-0.178189	-0.204279	-0.18269	-0.262009	-0.263237	-0.30487	-0.112968	-0.22783
-0.146011	-0.252615	-0.19099	-0.206066	-0.198092	-0.240386	-0.266636	-0.306246	-0.104808	-0.234679	-0.019501	0.062672	0.0371135	0.147078	-0.296332	-0.294447	-0.206027	-0.16517	-0.15538	-0.167717	-0.0725655	0.11642	0.0832321	-0.127016	-0.367047	-0.341446	-0.281639	-0.259892	-0.154807	-0.278188	-0.294911	-0.321761	-0.349312	-0.00321747	-0.0284817	-0.0390928	-0.0740349	-0.130976			-0.191251	-0.282429	-0.251378	-0.208283	-0.249758	-0.256886	-0.308127	-0.340467	-0.159294	-0.258775
-0.077555	-0.233959	-0.124509	-0.178497	-0.137635	-0.21089	-0.190415	-0.19829	-0.0681378	-0.175985	-0.0381284	0.0749961	0.0393462	0.0503697	-0.252138	-0.295311	-0.133302	-0.140241	-0.138804	-0.124239	0.013314	0.144912	0.128244	-0.0721857	-0.314427	-0.246795	-0.316582	-0.172802	-0.0885414	-0.218396	-0.189713	-0.332134	-0.332436	0.018971	-0.0642535	-0.0484306	-0.0945876	-0.136277			-0.148564	-0.310758	-0.149362	-0.21443	-0.179454	-0.276273	-0.232295	-0.289557	-0.0750796	-0.185347
-0.141116	-0.263769	-0.183511	-0.25738	-0.187957	-0.263119	-0.300759	-0.258066	-0.12267	-0.234723	-0.0308149	0.0318133	0.019339	0.0902111	-0.311333	-0.299697	-0.196713	-0.181728	-0.169941	-0.160388	-0.0963275	0.0966591	0.0976314	-0.0887816	-0.334585	-0.297308	-0.344293	-0.259327	-0.159074	-0.284431	-0.292333	-0.34222	-0.34263	-0.00881342	-0.0564625	-0.0317239	-0.0874244	-0.165554			-0.166016	-0.297282	-0.196735	-0.242213	-0.215003	-0.286121	-0.309374	-0.302537	-0.122064	-0.245446
-0.115704	-0.198226	-0.0868942	-0.178916	-0.0912556	-0.2148	-0.211552	-0.229713	-0.0437534	-0.166959	0.011141	0.105913	0.0554032	-0.00351777	-0.304805	-0.329036	-0.119099	-0.0559145	-0.0642778	-0.0491547	0.0361832	0.206163	0.182198	-0.113726	-0.370718	-0.310845	-0.302032	-0.127637	-0.118776	-0.264079	-0.210527	-0.337336	-0.376208	0.00539915	-0.0859607	-0.0732349	-0.139917	-0.174487			-0.15474	-0.249297	-0.120597	-0.1778	-0.147338	-0.257123	-0.230776	-0.296166	-0.0698146	-0.176334
-0.229195	-0.273214	-0.182954	-0.234347	-0.187744	-0.224029	-0.261164	-0.272391	-0.115585	-0.221465	-0.0681422	0.00859391	-0.0403577	0.127909	-0.249394	-0.228967	-0.20429	-0.187548	-0.168913	-0.191775	-0.12717	0.058564	0.0160624	-0.058234	-0.298099	-0.270867	-0.268126	-0.279674	-0.171614	-0.26682	-0.307603	-0.273599	-0.287281	-0.0335054	-0.0633594	-0.0396883	-0.0584239	-0.112876			-0.223757	-0.291832	-0.203043	-0.225126	-0.220532	-0.252218	-0.269194	-0.337009	-0.125798	-0.237432
-0.152891	-0.260705	-0.0988352	-0.181185	-0.18398	-0.244745	-0.225945	-0.289261	-0.0379664	-0.259725	0.0719153	0.0967045	0.100374	0.129621	-0.285668	-0.282452	-0.195762	-0.174325	-0.150688	-0.160586	-0.110813	0.0937768	0.0782656	-0.0624049	-0.324197	-0.273228	-0.289722	-0.274574	-0.140948	-0.238315	-0.299799	-0.295535	-0.280125	0.0204659	-0.025717	0.016025	-0.0293376	-0.077598			-0.184175	-0.254899	-0.133832	-0.183406	-0.181518	-0.262895	-0.253846	-0.318048	-0.0587028	-0.233625
-0.196497	-0.277056	-0.159704	-0.227435	-0.196563	-0.309729	-0.302875	-0.311894	-0.0792734	-0.231552	-0.0202284	0.1304	0.0729832	0.191355	-0.251053	-0.228234	-0.190474	-0.164035	-0.118908	-0.137921	-0.114556	0.101095	0.0885251	-0.0204852	-0.338221	-0.303346	-0.275609	-0.31063	-0.142332	-0.26135	-0.311466	-0.261851	-0.261718	0.0413286	0.0105387	0.0518182	0.0121367	-0.0478189			-0.215414	-0.302921	-0.165896	-0.207339	-0.224768	-0.326303	-0.29745	-0.361877	-0.0916291	-0.228037
-0.199921	-0.334398	-0.219149	-0.275328	-0.282755	-0.338584	-0.341698	-0.398798	-0.114254	-0.311529	-0.0330596	0.0554467	0.047004	0.231367	-0.290176	-0.27485	-0.273164	-0.26113	-0.243444	-0.259781	-0.2092	0.116626	0.0371437	-0.0775274	-0.374114	-0.319953	-0.338895	-0.389758	-0.172801	-0.296939	-0.398269	-0.315702	-0.317968	-0.00595671	-0.0279402	0.0114326	-0.0344274	-0.103372			-0.202845	-0.305762	-0.192226	-0.190915	-0.2594	-0.317471	-0.317146	-0.401289	-0.09326	-0.297086
-0.143963	-0.287878	-0.159445	-0.255604	-0.203172	-0.288188	-0.266492	-0.29274	-0.0991644	-0.260673	-0.0529894	0.0619907	0.0464991	0.0997075	-0.323587	-0.321165	-0.205035	-0.181236	-0.175029	-0.168363	-0.107797	0.0643409	0.0598641	-0.128133	-0.372821	-0.320549	-0.347364	-0.269028	-0.163182	-0.288589	-0.308546	-0.346454	-0.345096	-0.0275977	-0.0640392	-0.0449126	-0.0937187	-0.144389			-0.193385	-0.306511	-0.159234	-0.227093	-0.221137	-0.298202	-0.277142	-0.336376	-0.10569	-0.247079
-0.183446	-0.28058	-0.169911	-0.238922	-0.218507	-0.294438	-0.267855	-0.313178	-0.102542	-0.276128	6.63011e-05	0.0541927	0.0463847	0.209605	-0.244032	-0.222423	-0.223604	-0.202081	-0.157531	-0.179317	-0.225576	-3.08565e-05	-0.0056554	-0.0445776	-0.288306	-0.274114	-0.26747	-0.338524	-0.143825	-0.233191	-0.343619	-0.256973	-0.242266	0.039177	0.0387928	0.0307405	-0.00204012	-0.0465311			-0.223302	-0.273877	-0.207327	-0.244693	-0.237397	-0.294286	-0.310338	-0.330788	-0.15266	-0.231208
-0.11227	-0.203592	-0.114816	-0.17754	-0.199645	-0.214902	-0.218179	-0.275305	-0.031374	-0.28448	0.0479338	0.0768801	0.0654994	0.129828	-0.260597	-0.246359	-0.201131	-0.18639	-0.165698	-0.18845	-0.182689	0.00948891	0.0236138	-0.0940378	-0.289962	-0.290753	-0.261223	-0.283808	-0.124943	-0.214227	-0.305251	-0.314753	-0.280928	0.00602753	-0.0180663	-0.0164549	-0.0508125	-0.0747001			-0.155874	-0.247251	-0.128159	-0.176056	-0.218579	-0.245208	-0.229704	-0.360718	-0.0691933	-0.277766
-0.1938	-0.276214	-0.216479	-0.267653	-0.234896	-0.252676	-0.270656	-0.250992	-0.129397	-0.253751	-0.0689455	0.00538924	-0.0301725	0.0680801	-0.27839	-0.269594	-0.232599	-0.20865	-0.202635	-0.210018	-0.129036	0.0216962	0.0493342	-0.0927153	-0.302703	-0.286053	-0.308026	-0.273934	-0.213623	-0.288771	-0.304375	-0.342205	-0.333388	-0.0894841	-0.107251	-0.0506222	-0.0835675	-0.158921			-0.190603	-0.286837	-0.205217	-0.221322	-0.251834	-0.263764	-0.264588	-0.305391	-0.144693	-0.25556
-0.130706	-0.211005	-0.128884	-0.193279	-0.173542	-0.217887	-0.204844	-0.259589	-0.067569	-0.220043	0.0151495	0.0695614	0.0273406	0.110054	-0.306832	-0.320272	-0.176028	-0.130132	-0.126571	-0.128637	-0.074548	0.0731173	0.0597233	-0.137985	-0.316314	-0.305066	-0.292088	-0.221866	-0.146057	-0.252484	-0.266415	-0.309596	-0.310706	0.0030073	-0.0529977	-0.018719	-0.070462	-0.107154			-0.152662	-0.255009	-0.112822	-0.174152	-0.195136	-0.236347	-0.219935	-0.340549	-0.0516439	-0.199443
-0.115267	-0.276478	-0.126587	-0.200358	-0.167712	-0.256489	-0.24194	-0.329705	-0.0612315	-0.236523	0.0129904	0.113667	0.103852	0.147649	-0.290989	-0.291173	-0.172141	-0.157544	-0.126383	-0.13647	-0.0733228	0.12663	0.111442	-0.0661166	-0.357793	-0.312843	-0.286461	-0.264241	-0.142881	-0.274066	-0.30116	-0.308748	-0.304646	0.056818	0.00862018	0.018324	-0.03092	-0.0865043			-0.123573	-0.274614	-0.14494	-0.184841	-0.163363	-0.262444	-0.237378	-0.318975	-0.0852486	-0.201195
-0.12844	-0.260209	-0.102003	-0.171167	-0.123631	-0.243075	-0.22009	-0.251859	-0.0576874	-0.169768	-0.0306076	0.0777011	0.0593854	0.0714592	-0.274301	-0.26748	-0.14457	-0.128624	-0.11928	-0.115652	-0.0162051	0.186464	0.124576	-0.0735862	-0.365681	-0.293859	-0.298917	-0.193003	-0.0995001	-0.253065	-0.239442	-0.323067	-0.339536	0.0324663	-0.0552145	-0.053445	-0.0993266	-0.140262			-0.186323	-0.301089	-0.122361	-0.175314	-0.170648	-0.261509	-0.228276	-0.326211	-0.0785163	-0.194306
[truncated: 52 more columns]

## Sheet: Sheet6
5HTT_dasb_hc30_savli	5HTT_dasb_hc100_beliveau	5HTT_madam_hc10_fazio	A4B2_flubatine_hc30_hillmer	DAT_fepe2i_hc6_sasaki	DAT_fpcit_hc174_dukart_spect
-0.0881774136890116	0.0927065523252925	0.03548573040657286	0.07709367803616143	0.23587737876798603	0.16914454925708305
-0.04703656083566175	0.041185102822780484	0.015891915487999897	0.12019729229263228	0.11217235154490181	0.06891120315666924
-0.007236482096318878	0.0992974509492805	0.02790633032899384	0.02607698466268715	0.1637908191580306	0.1757145703992393
-0.005176765635538002	0.07488160303755337	0.03221209050921557	0.15531251208986738	0.20776310851091323	0.1807433740807132
0.09035707635273903	0.1602601180150169	0.13970808204924987	0.11226086166467156	0.23075285267918236	0.2402328823533007
-0.05679819973125112	0.07690993061294082	0.049545397170093576	0.07129334596370225	0.18044331592864934	0.1483854685639757
-0.051950872015689084	0.08716278754507797	0.03598650258541668	0.009684849636917799	0.2569479025229893	0.21570128834851995
-0.01682637405609974	0.08905320218710422	0.06871974484778436	0.12140245701775684	0.22159003855244447	0.19577926636558754
-0.08251632231173979	0.05350072673665526	0.02040105461977032	0.08453235357552324	0.17860509336609764	0.1169718717186193
-0.06093136045424756	0.06192834552475926	0.019248351228897075	0.12070602056653165	0.07003342498342569	0.0641009082738178
-0.08063434984671254	0.004890139274537578	-0.002329368992536007	0.1608056040654143	0.13618032315890116	0.054543426687878024
-0.030908330549755572	0.09236763407536355	0.07645512134683641	0.10208678682448408	0.14839253538314526	0.13918770184286017
-0.02454904821706496	0.06700574664561139	0.017766065854429445	0.15169966494639875	0.1743274991935087	0.14629826967695317
0.0037586736736023307	0.08702681020182042	0.055075550328794166	0.07858387909264276	0.13110205964918115	0.11619427962437556
0.01960148010115504	0.10949059915082776	0.07663750735578435	0.042419837676742636	0.19904615993604446	0.1601328002280469
-0.021883976434097237	0.09875910768382372	0.06661384818681344	0.04721672849958082	0.3017237301530418	0.24340094547719407
-0.05334593817314804	0.063080255374809	0.05126058858585856	0.11601249548823171	0.17870689600772724	0.1599187260701994
0.011966762815801434	0.12276518632768958	0.1061650100276344	0.055291542647651834	0.17985844401535075	0.16549225885949229
-0.01820814536098442	0.08408573982214804	0.05111252469226562	0.022562047586907084	0.18650769577678322	0.19435691266600852
0.035826690732843454	0.1176530541651771	0.07673257766015416	0.16018896479807493	0.10572576950573702	0.1499405106183756
-0.06605363423908535	0.06055883711237386	0.043557586778903944	0.057487757068300595	0.13176083863686489	0.10463012098576091
0.030605879595640005	0.1335633999908903	0.0787008083040879	0.09800048050679079	0.20010274401065187	0.21585549685043262
-0.014102657530326171	0.07184012750928885	0.06341091747930962	0.18377142055277412	0.11752703805571584	0.12123598558366867
-0.03829416229504645	0.06983190208825839	0.026006113575752176	0.05834301297642437	0.22913050880765629	0.17789751325036102
-0.007648295184153866	0.07467065519637901	0.06367536251312758	0.04998219498538952	0.14531527507392522	0.1486887001809993
0.01083212407797625	0.10871444605032272	0.07095665355290753	0.10063645471766253	0.18956564348865002	0.19736824024744704
0.04290981950127206	0.15060140745050468	0.1185125277978418	0.026572085594775773	0.28285456562995515	0.23048659155289608
-0.0373004746542554	0.09588629396356924	0.07074875883668172	0.18075198421505073	0.17595094308909026	0.1348578742302901
-0.10208463054389129	-0.0029534324437882806	-0.0096392111467309	0.13010485849023404	0.1582544603376879	0.10664039674581424
-0.014919014204725828	0.042382315164348386	0.05779314168224304	0.1540534560624137	0.0963821948752845	0.07581715777420729
-0.10742582606517091	0.08656692508385544	0.011290562642317127	0.09917950559045739	0.0914200611293479	0.11328261163249001
-0.07774335887949556	0.08365254782977323	0.0510792448504216	0.14563687777677417	0.12485171563984863	0.12464198184207317
-0.02299001434733701	0.060996696955781436	0.04846596191083903	0.1438666407975362	0.14447839995800427	0.1348386402854074
-0.017054217162720504	0.08591564349729974	0.04355024221589559	0.1257819941348419	0.16274736155301858	0.14230603005724035
-0.09056550499187012	0.04595809491111804	0.003672052240084956	0.0831583636324094	0.15893185148963562	0.1018289940549956
-0.07584111981377269	0.11695767233543478	0.08627325576923249	0.05938747892638091	0.21090555121058985	0.18366216413124395
-0.05072842211597374	0.07640229812772202	0.04733403075771148	0.09871387968249203	0.21794240673167553	0.15539522185046534
-0.0006185192298583468	0.12489030421323914	0.09664381927646506	0.06502170891854328	0.15091632265871932	0.13820535927566452
-0.03968237491619927	0.10946192921123572	0.0802294362524625	0.07671581023023867	0.15221038940017764	0.1257581756379278
-0.07941280718376705	0.02646042565176711	-0.006285396089772037	0.029872562636467495	0.09470925973047585	0.09219156692702726
-0.025798362940811535	0.14377389748084285	0.10020808431482513	0.06761994026647745	0.2257977557037189	0.17348602508393793
-0.01954771012833198	0.059813296077799685	0.04081319882485582	0.03362398533258534	0.10855454736592848	0.10492970129574167
-0.015354127992354437	0.0632591103459413	0.05409869497804093	0.15042295020923457	0.21474603876415319	0.16873575704823443
-0.048153351027508555	0.08623940435247177	0.09300481570675019	0.03603393514775528	0.08421918777849219	0.10910553637637849
0.020927314105859535	0.113079701446846	0.11032297097419974	0.15061619965206155	0.10963821944203032	0.12355205336288952
-0.01319213188148857	0.09251810975348197	0.06500032447345182	0.09521581426400587	0.19317936731835805	0.13672091003611275
0.012951468458268412	0.1229027290577388	0.10045087261580653	0.0578721962433561	0.22360773260502623	0.18391097785339627
-0.1042060953506739	0.05165534805219714	0.009481916662855827	0.06839329252776882	0.18974432319559387	0.12690872722108118
-0.07625861778297793	0.12035620932664888	0.09256167718196291	0.06642406311517952	0.19312593525526595	0.16476891436305427
0.11313470097595668	0.17652381727779967	0.16962586340722519	0.04943018869066254	0.26167876561395037	0.2452472025631059
-0.0683469479174989	0.054780002935228715	0.03405446089485223	0.10302637039784407	0.0977421814595815	0.07599631071026539
-0.0050492341398291766	0.08186881913428357	0.023809095954760596	0.05049599517149539	0.16126144399833275	0.17129112986127257
-0.04535547529730079	0.12809890402132704	0.11027689900783416	0.049168535133123574	0.20305794991621245	0.14275682261437198
-0.06050400636550131	0.03737848604604319	0.03428504336323599	0.14158812982452548	0.1376007945776109	0.1283977147939822
-0.06489959089798962	0.006143293498012296	0.0031030153718682985	0.05918003635718487	0.0709141148003006	0.02593074289297944
-0.04614332026994939	0.04687753633370169	0.021129036094372625	0.10131948537157187	0.14678028224575143	0.17656350453082031
-0.04425348134622592	0.10172516655978814	0.07301168102018257	0.06190791715886508	0.1501674346030473	0.14486231082379022
-0.04194364383038589	0.03356753797783024	0.035403996013001704	0.15456666249785542	0.13954890882486887	0.12814449508907388
-0.029770220610983243	0.018494861360674686	0.008095044890421553	0.1641424360610923	0.1548410586004852	0.0952377987763755
-0.0682025558081229	0.04802530108120587	0.042230990808277996	0.13777745430262756	0.16746334015347206	0.14286301713174132
-0.007899838061831383	0.1347645788448972	0.09762101628366748	0.07477544536922383	0.2940654371520661	0.259979154599238
-0.06668687669192473	0.03012774670021416	0.04457508926420706	0.13778320717580606	0.07893072497169948	0.07798558616786247
-0.04057304912308449	0.07898048211649925	0.06740260581824987	0.09933240740017742	0.15677555798262366	0.13632977095605098
-0.06615200914289174	0.05043366145433124	0.014918654656458238	0.04958977543044826	0.15072662680020885	0.1293405738887739
-0.043161751715713494	0.07563762530847011	0.009484212507993015	0.1289933213398148	0.18903185860111954	0.13452906759837005
0.006516104844443439	0.05497522496175075	0.0375862302587164	0.11496128051121199	0.14642261680441385	0.12899521996148935
-0.04131140095532397	0.029118256758446297	0.01862629406632501	0.12148187969576026	0.1719343937696589	0.11376952103717147
-0.013881104080059664	0.08180637146055308	0.04636303120521763	0.03439542187650236	0.16963057554117678	0.12356733864873924
-0.03520943589949424	0.06374004801597903	0.04255539702020685	0.015762544865082675	0.15118761695114236	0.15328165638690752
-0.0270980360624013	0.09705580524886906	0.062182676226501775	0.07765420032618438	0.22394766553772533	0.16178953066125248
-0.01332616399660607	0.10303236481632391	0.058651154145126866	0.15312334452450838	0.11512350752237177	0.09956378824571437
-0.015304706862691125	0.11921117786981701	0.09054881936294236	0.01941293276961802	0.2255584059706224	0.22625660166634276
0.025611141282752582	0.1390288865241874	0.10985547740720458	0.04629804432503679	0.18716068974832617	0.1745122791947052
-0.0753693701087407	0.08221564067744058	0.10992871794512454	0.07446046480941165	0.20179517163254235	0.14833523741400587
-0.007682869036935265	0.08944570550900734	0.05534666056949251	0.06748164556361796	0.1921435195627681	0.17461049819245233
0.03847594760248492	0.0722663347609572	0.08514546765682715	0.11847087158472533	0.18749088069688516	0.1735933932031012
0.008511203083921812	0.12312467540995528	0.09699791112106901	0.11831687616132631	0.1671668563514251	0.1570753278733348
-0.012197261650881395	0.08108000114120535	0.06162974481785254	0.0068726796393343064	0.25188455820941114	0.20102759490477876
-0.03955688413574383	0.06325635399815764	0.042936838420146575	0.21524406496318862	0.1632433482473385	0.10608139211353952
-0.03515848309440665	0.069137729584978	0.0739075534473883	0.10525259466175044	0.09534973942550883	0.08418906900071173
-0.06504491993368818	0.013891222000562907	-0.01596939255678149	0.09216751169107953	0.11842779367238082	0.08336224308250918
-0.022608363173369558	0.07184005463215004	0.060780673185614635	0.06147643799255572	0.18336305806079675	0.17641997143076918
-0.07499317145943088	0.05823205729393222	0.06886098346462921	0.11861211211334377	0.12237715122221429	0.09765458508620062
-0.02853091017341765	0.09622220411370369	0.056338056266784745	0.08714622092785075	0.1954254209110321	0.190867937588286
-0.07410016702458115	0.003231344807975242	-0.00023498835352458615	0.139252689267441	0.07812827433575824	0.06710665970652721
-0.08027064361880352	0.06660927998843479	0.03764132140565636	0.09605896568480003	0.21448432747749296	0.1394208094907122
-0.05298607588115823	0.018742233340222642	-0.0025378823080525574	0.1331515924053767	0.0954552459957102	0.08228172481822753
0.00126837491945674	0.09175051645519011	0.06675916538294788	0.04711550758262044	0.17300674905661742	0.18733690607914738
-0.013656353171800698	0.06631877340004903	0.050590681233157804	0.11012561003130514	0.13244909192075047	0.11523364810900331
-0.02891126671200085	0.07693948605508583	0.06544972278292105	0.09874542145029667	0.10335926324208025	0.1329124394820074
-0.047308983746838944	0.07564557316887667	0.040168981152997746	0.11916263621469692	0.1673927713220306	0.14800378055807425
-0.03334387345795056	0.07239581465975548	0.059534613513109735	0.07144798331334101	0.1394542783945542	0.13273399043162679
-0.03515203025118451	0.16181757472090688	0.10462776056238546	0.008596029349252288	0.2152633400526408	0.23605266953391013
-0.03064925754018657	0.09147973405416562	0.058859308061980906	0.08593421411243608	0.18034000430180708	0.16511386858639449
-0.07057389495772673	0.07382388450329903	0.03138535896223699	0.07627117260488957	0.12247986303215443	0.11710388590066406
0.030653515675284616	0.12592892106592654	0.08884509433279598	0.03850556103154033	0.28940948004649836	0.22552154380808562
0.02863072540113102	0.057709702602366124	0.05588314509814099	0.15195298610918145	0.1159525208627785	0.08899771978466621
-0.057608401389020764	0.09830433811964215	0.038627449192777094	0.08010625467775118	0.23113355494513832	0.18363975321001863
-0.04112379029645314	0.0582598018028527	0.04101285400369627	0.0829139423400459	0.1662512793471568	0.14945614135596164
-0.03132526196060754	0.060126606092029196	0.038244055336383226	0.12534333356593394	0.14091067068918015	0.08472749977719136
-0.06729250097402523	0.02037840121328158	0.01200611194868282	0.12915698886760835	0.15927547644315868	0.1211160109668197
-0.0021346914500983112	0.11273986679836408	0.09805344205616189	0.12223623717509054	0.20613728757772812	0.18570374745729387
0.06483265506586881	0.17066867771044136	0.14126965732013902	0.11810267367736749	0.19759368379770553	0.22117294581710897
-0.06553712758636532	0.09871663886517702	0.0935492098942909	0.10841936879400556	0.17811387006240534	0.12104191471048874
0.027653379852425393	0.015175724972574585	0.012880319393571352	0.11081815208942873	0.14143430526108172	0.08735331149521328
-0.002591112036388423	0.1416747433812003	0.09862193400747939	-0.01815030756494739	0.2155760993025405	0.20193404642340843
-0.02353883569229801	0.04147843308282568	0.057307648199514956	0.13731900826024743	0.14304218733340618	0.10590532606054653
-0.05476984644476598	0.014101047922877329	-0.026007623301069142	0.023351967001962144	0.09584865602982005	0.1237636610848494
0.04648067504199113	0.16731192600026995	0.17934988306023694	0.1959052118016046	-0.001343193525074821	0.07229937932775192
0.002420972298877242	0.0752490363376998	0.035465948841256235	0.0759631798868696	0.22200852350716602	0.1463811165153324
0.054023283462655745	0.11835960144056556	0.11357340437609863	0.09483061098435279	0.18739829095963625	0.2024566341779314
-0.011635595482675211	0.09191729398861295	0.053997161030928296	0.015971474536160046	0.19051748950898567	0.1974770920304459
-0.002851489214452761	0.053763962357441	0.017436170585702477	0.16129255928224273	0.17410883788959688	0.1457857134928228
-0.023830891844050156	0.09918276277822909	0.08580448160953107	0.08979924033920579	0.18274759668217422	0.17650425183024188
-0.027554552967656597	0.18228430521638994	0.1502779061969887	0.03105274577696959	0.2084789993367164	0.21986087634885923
0.003027966149235391	0.13046963012926402	0.07904079786542786	0.06845097350333045	0.23727606126679548	0.21379221474396332
-0.0484101174274948	0.10586001509728243	0.049488331007957805	0.0479398256624523	0.15769537629380018	0.17137437187296542
-0.08490826802412263	0.013387699870861311	-0.015316542083024328	0.07784041278681243	0.15274300448108877	0.13686090389912467
-0.02092759269564327	0.07260278662923168	0.03740517242556216	0.07556912761650311	0.1324344735105551	0.15321801959172868
0.028999703263034533	0.12756642623002554	0.12305421105776077	0.10544322749645907	0.15008842269910314	0.17888766976346965
-0.06482633423274882	0.05349453866480986	0.016841253813594043	0.1852631346236796	0.17965846699459617	0.15435960467248966
-0.0459896403083308	0.03996231614115784	0.013450652645772242	0.08338361652038036	0.18049664973439736	0.1929257830989897
-0.034213670743194986	0.10999294487778308	0.08487509681003845	0.12233033884072878	0.20249561122651705	0.11240016397235038
-0.004703522626473308	0.1163747177699105	0.07968131689543761	-0.02198754605406652	0.23787476337172142	0.24589397714471095
0.0035124657277327137	0.09332047617012602	0.06409285371810419	0.030447609655390777	0.20458785193797221	0.19193422411520536
0.04001587913098269	0.12243085203684667	0.08593445528032206	0.13591446578591185	0.13477102528943607	0.1518904682764017
-0.04459737531611758	0.04028660435061724	0.008422450273414157	0.1840801753204606	0.15759442569919252	0.08690029017170664
0.03468426033569916	0.12067053740776348	0.09094807824674657	0.13180813822261744	0.12589227198869402	0.12141224282583299
-0.04965105344057954	0.11238897143825963	0.07740472676026292	0.1349792855872767	0.17460324342864378	0.12541362883303023
0.02191475412482016	0.09180385900529413	0.08817524565872109	0.19777092312320202	0.12031412133401038	0.10668522784597942
-0.07272450040880203	0.03574713526520935	0.04050359404122503	0.18772639458048218	0.09215412614041402	0.06737316565529497
-0.021023344055986274	0.07053951786951379	0.0815316414035987	0.0546827850153203	0.17871842354715775	0.17149148866196298
-0.06254179895135681	0.10788295335107406	0.08916655781007517	0.0678604463833781	0.22499023504275342	0.14601921012904398
-0.0043812527055753486	0.09911281321841187	0.07735945750947464	0.013436424308107377	0.183908858442238	0.15608231118160662
0.009939207815502666	0.07010071293846577	0.045139475945026666	0.10003821562347195	0.1514543661261904	0.12790347366847957
-0.01608815692220327	0.10050552689166872	0.03430854832242388	0.08580367643426724	0.15814536100306398	0.1775365272158112
-0.06532023312777416	0.096628743499131	0.08290778405537906	0.12557832399691382	0.1560733639733601	0.13587402870215612
-0.10914807896810175	0.024486229839481854	-0.003035918299873079	0.12926638777699326	0.057592134010452115	0.05461979939951582
0.011430800644614032	0.10550098959697554	0.08246492044402698	0.12169882606279117	0.19564554208279203	0.17229116634108343
-0.12812587062004022	0.013400452405190232	-0.04417221966446511	0.057640892370814184	0.10259666573296619	0.08999762952808718
-0.024737442738453592	0.1094120663582382	0.05038471493070719	0.006680486571543209	0.22517599600400223	0.18959645602276037
0.008380763257467479	0.07196497018599057	0.05555492840459285	0.1856755344364868	0.1699967056620556	0.1392297391968386
-0.004900815503441159	0.08272693658131697	0.05952901017296295	0.09442401374892127	0.11165566733592469	0.10871218079270178
-0.0846335817984965	-0.0002578020298106621	-0.034846182932275364	0.0715506520857869	0.10941213647347192	0.06489943115365476
-0.05839232692255211	0.049760971117643195	0.021210371961773472	0.07688648166229296	0.09842800958241676	0.08152833595910308
-0.07115916389790235	0.024476491180772587	0.011321605801313002	0.07961991159501172	0.19192937779534516	0.1346064438200167
-0.04235310552663619	0.12221583086291114	0.0743806308393034	0.017410453883213474	0.25796799510720475	0.19585726305582815
-0.07589413798852333	0.08761770808052809	0.04356832032755544	0.053554695959781046	0.2119752925248824	0.14102148544436033
0.010755219744776267	0.12550347038411291	0.09784764557102625	0.20429804598970192	0.148594556828104	0.1375890756014936
-0.03760611320142116	0.0500414056049457	0.02482304105727752	0.05164373734812679	0.15361238069692756	0.17612281430133903
0.0031667641175525413	0.02761504015339659	0.010871472984645804	0.16588367465375076	0.09545999736967124	0.07646611642842106
-0.047387662565512016	0.04795899550519701	0.020502326815837253	0.08095747581972072	0.1344271029222222	0.12368144986290304
-0.01260439805755414	0.10048498091927215	0.0778448130249983	0.0917173845733728	0.20418495305817722	0.18625766135035549
0.043792170770542156	0.13736150100143166	0.12701806986159273	0.0340302434911737	0.24975588539814295	0.24631646827334733
-0.04731992164556125	0.029775666173142503	0.006193735991566285	0.15233678440662912	0.1375240737218183	0.08796101726475594
-0.049859128860816684	0.04640210298663101	0.02114576537100415	0.10709010294601916	0.21889320359130637	0.17713644123441075
-0.02651754221447278	0.05180816695489463	0.018686651840327497	0.08557415506140392	0.09078319814540257	0.07972698220983357
-0.049055334521106574	0.04523161844796861	0.03925790624654743	0.11183152976792124	0.08429500643503708	0.09462856144890572
0.0067041654292592	0.11746164969696876	0.06398691105227448	0.026080161450961002	0.23106339355652672	0.20338000848803883
-0.05631968549179063	0.10423978271555893	0.07112579088978437	0.06514714140739147	0.17473958532499603	0.17797940088982434
-0.07962365986876747	0.018052222836567496	-0.02617626658054191	0.0908703254706395	0.14374982463896027	0.10751451241228639
-0.08861026082549792	0.05250950000170941	0.04625222841052352	0.14443224078185887	0.14033002056127208	0.09055818711230036
-0.07619648314798015	0.01538830989776833	0.0056937231665911865	0.18871018471521292	0.13764737936055438	0.08012877783625404
-0.05681526298482274	0.09480312343704006	0.047498829980517465	0.05240240648949807	0.20252490175694768	0.17129265246668537
-0.009923017036392548	0.05626643375272036	0.06362436262283705	0.07718414166193235	0.15469316074927345	0.1301042912749757
-0.027321552909515913	0.10469710124066904	0.039664170764953946	-0.012425480102584466	0.2396402496544308	0.22634724572107204
-0.07305331431490733	0.0327994656521761	0.0022000616217458585	0.1182092264181608	0.18506587636473898	0.14357189698497788
0.06153783926061818	0.11751168713994604	0.12175756768250602	0.08827362932811333	0.16761452758771686	0.1384692950978472
-0.049815871395942846	0.1257786397961355	0.0687347490147542	0.1644700468208251	0.1554513256311326	0.12003372246610178
0.0007884812970138313	0.06579441878929042	0.07219103721359725	0.17028137502160848	0.15048081941951494	0.08803085486745191
-0.08823810019292966	0.048688297824593205	0.03566861480562939	0.09305431846966593	0.1579932105903405	0.09942826802537741
-0.06597180481601503	0.002901004662820255	-0.0020723649729330502	0.09415181415682376	0.10603477444823516	0.08407616239702624
0.03534189949609534	0.0990044476272134	0.11200649021284921	0.15725585716165894	0.0969677433337682	0.09152702554934075
-0.0859376735827097	0.016965180607744153	-0.02580528580760603	0.05093378431568083	0.12184039771898263	0.09984783302295863
-0.012810652027701656	0.08645736755653707	0.042421135564788326	0.06361740937543116	0.17768531455021236	0.15418441661513596
-0.05568031647509419	0.0837114320062795	0.0797446630432934	0.09339982842109237	0.22094040910531576	0.15273701203186804
-0.08455984093543159	0.06345354355313954	0.03458264973605772	0.06133876716344086	0.2269038223998294	0.12986287264114083
